# Supplementary material for: Full-length transcriptome analysis of Adiantum flabellulatum gametophyte
Source: PeerJ. 2022 Mar 9;10:e13079. doi: 10.7717/peerj.13079 (PMC8917799; doi:10.7717/peerj.13079)
Supplement: Supplemental Information 2 [file peerj-10-13079-s002.xlsx]

## Sheet: Sheet1
Table S2 A total of 138 995 SSRs were obtained by SSR detection of transcripts
ID	SSR nr.	SSR type	SSR	Size	Start	End
isoform_0	1	c	(CT)8gtctgtctgtctg(TC)11(AC)8	67	16	82
isoform_2	1	p2	(CA)7	14	83	96
isoform_6	1	p2	(GA)8	16	74	89
isoform_9	1	p2	(CA)9	18	123	140
isoform_9	2	p2	(AG)6	12	4179	4190
isoform_13	1	p3	(GGA)8	24	91	114
isoform_16	1	p3	(GCA)5	15	1709	1723
isoform_20	1	p3	(TGC)5	15	3171	3185
isoform_24	1	c	(AG)7atgtgtgagcgctcccgcgcgaacccatgagtgagagagagcacaggccaacaagagggacagagacggggaaacaggccattagagagagaagagg(GA)8t(GA)9	146	1	146
isoform_25	1	p2	(TC)15	30	5096	5125
isoform_26	1	p2	(CT)13	26	5205	5230
isoform_28	1	p2	(AG)6	12	1672	1683
isoform_31	1	p2	(GA)20	40	108	147
isoform_37	1	p1	(C)12	12	2160	2171
isoform_40	1	p2	(GA)9	18	24	41
isoform_43	1	c	(AG)6g(GA)15	43	82	124
isoform_44	1	p2	(TG)6	12	95	106
isoform_45	1	p1	(T)12	12	503	514
isoform_50	1	p2	(GA)6	12	4782	4793
isoform_52	1	p2	(TG)6	12	51	62
isoform_54	1	p2	(TC)7	14	327	340
isoform_56	1	p1	(A)21	21	1	21
isoform_61	1	c	(GA)10ggagaaggcggggcaggaaagcaggggaaaggagagaaaga(GT)12	85	50	134
isoform_63	1	p1	(G)17	17	6	22
isoform_65	1	p1	(A)12	12	4717	4728
isoform_66	1	p2	(CT)27	54	4493	4546
isoform_66	2	p2	(CT)10	20	4803	4822
isoform_67	1	p2	(CT)10	20	4718	4737
isoform_68	1	p2	(TC)7	14	107	120
isoform_71	1	p1	(C)15	15	4776	4790
isoform_73	1	p2	(GA)7	14	87	100
isoform_89	1	p2	(GA)7	14	3833	3846
isoform_91	1	p3	(GAA)6	18	125	142
isoform_91	2	p3	(GCA)6	18	4116	4133
isoform_96	1	p3	(GAA)6	18	120	137
isoform_96	2	p3	(CAG)9	27	4108	4134
isoform_96	3	p1	(C)34	34	4505	4538
isoform_102	1	p3	(TGC)5	15	107	121
isoform_107	1	c	(AG)9gagagcggggaggaaagcagggaaagagagaaaga(GT)11	75	1	75
isoform_111	1	p1	(T)12	12	3981	3992
isoform_114	1	p2	(CA)6	12	39	50
isoform_114	2	c	(GA)7ggagaagagagagaggatac(GA)6	46	324	369
isoform_124	1	p3	(CAT)5	15	68	82
isoform_128	1	p1	(T)12	12	4227	4238
isoform_129	1	p3	(GAA)6	18	129	146
isoform_129	2	p3	(CAG)9	27	4118	4144
isoform_137	1	p2	(GA)6	12	10	21
isoform_139	1	p2	(CT)13	26	146	171
isoform_141	1	p3	(AGA)5	15	130	144
isoform_146	1	p2	(GA)14	28	4	31
isoform_146	2	p6	(GCTGCG)4	24	139	162
isoform_156	1	c	(TG)7ttacaagcagcctttgtatgtttgcctgc(GT)7	57	90	146
isoform_160	1	p1	(C)15	15	3925	3939
isoform_160	2	p2	(GA)15	30	4148	4177
isoform_161	1	c	(TC)7aca(CG)7	31	45	75
isoform_162	1	p2	(GA)33	66	163	228
isoform_170	1	p1	(G)19	19	3754	3772
isoform_171	1	c	(CT)17cggatcttcttggtgcagattgtggtgtgccccccg(C)21	91	98	188
isoform_172	1	p2	(AG)9	18	1	18
isoform_173	1	p3	(GCA)5	15	2316	2330
isoform_177	1	p2	(AG)10	20	16	35
isoform_178	1	p2	(AG)7	14	1709	1722
isoform_181	1	p2	(TC)23	46	511	556
isoform_183	1	c	(CA)9(CT)8(CA)11	56	221	276
isoform_184	1	p2	(GA)9	18	60	77
isoform_188	1	p2	(AG)22	44	4277	4320
isoform_189	1	p2	(AG)6	12	1	12
isoform_195	1	p2	(AG)19	38	120	157
isoform_196	1	p2	(TC)18	36	16	51
isoform_204	1	p2	(CT)13	26	112	137
isoform_205	1	p2	(GA)8	16	4	19
isoform_205	2	p6	(GCTGCG)4	24	133	156
isoform_208	1	c	(CT)8ccctcc(CT)7	36	199	234
isoform_214	1	p2	(GA)6	12	2623	2634
isoform_215	1	p3	(GAT)5	15	2629	2643
isoform_216	1	p3	(GCA)5	15	2293	2307
isoform_217	1	p1	(A)12	12	4271	4282
isoform_222	1	p2	(TG)6	12	4132	4143
isoform_225	1	p2	(AG)17	34	91	124
isoform_226	1	p2	(AG)6	12	1	12
isoform_227	1	p2	(CT)12	24	501	524
isoform_227	2	p2	(AG)20	40	955	994
isoform_227	3	p1	(T)12	12	1554	1565
isoform_236	1	p1	(T)14	14	2529	2542
isoform_238	1	p3	(GAA)5	15	203	217
isoform_240	1	p1	(A)12	12	3903	3914
isoform_246	1	p1	(T)12	12	4192	4203
isoform_260	1	c	(AG)6ggaggagagggaggactgcacgcattttgtgagagacaatgccttgcggg(GT)13	88	1	88
isoform_263	1	p1	(A)19	19	4360	4378
isoform_264	1	p1	(G)12	12	2406	2417
isoform_264	2	p2	(TC)12	24	4082	4105
isoform_276	1	p2	(AC)7	14	83	96
isoform_277	1	c	(CT)24gcgtttctgtctaccagtctattataagtcgtaatcttgtgtttgtgtgtgcgcgtgcgtgtgc(GT)7	126	166	291
isoform_279	1	p2	(GA)9	18	22	39
isoform_280	1	p1	(G)14	14	4077	4090
isoform_282	1	p2	(TC)13	26	69	94
isoform_282	2	p2	(AG)7	14	516	529
isoform_283	1	p3	(GCT)8	24	2254	2277
isoform_283	2	p1	(A)12	12	4116	4127
isoform_284	1	p2	(GA)11	22	56	77
isoform_285	1	p2	(CT)9	18	4100	4117
isoform_291	1	p2	(AG)7	14	382	395
isoform_291	2	p2	(AT)6	12	3646	3657
isoform_292	1	p2	(GA)11	22	17	38
isoform_293	1	p2	(AG)18	36	251	286
isoform_298	1	p2	(GA)6	12	2626	2637
isoform_299	1	p1	(A)16	16	1593	1608
isoform_300	1	p2	(CA)6	12	160	171
isoform_302	1	c	(CT)6tctcttcctctct(TC)9	43	4095	4137
isoform_306	1	c	(TC)19(AC)11	60	98	157
isoform_308	1	p1	(G)12	12	4055	4066
isoform_309	1	p2	(GA)9	18	62	79
isoform_310	1	c	(CT)7cgcttctctctctctgcgtttctgtctaccagtctataagtcgtaatct(TG)6	75	201	275
isoform_311	1	c	(GA)9atgtgtggcaggaaaggacaggacaacagaaag(AGA)5gaactcttagagaagtctttaacgtc(GA)10	112	24	135
isoform_313	1	p3	(GAT)5	15	1536	1550
isoform_313	2	p2	(CT)9	18	3913	3930
isoform_316	1	p2	(GA)9	18	11	28
isoform_321	1	p2	(TC)7	14	61	74
isoform_321	2	p2	(AC)8	16	176	191
isoform_325	1	c	(TC)15(AC)17	64	334	397
isoform_326	1	p3	(GAA)10	30	169	198
isoform_331	1	p2	(TC)18	36	3848	3883
isoform_331	2	p5	(TCATT)4	20	4130	4149
isoform_333	1	p2	(CT)15	30	4100	4129
isoform_339	1	p2	(CA)7	14	153	166
isoform_345	1	p3	(CAG)6	18	711	728
isoform_345	2	c	(CAG)5caacaaccacagccaccaccgccgacacaacagcagcagcagcaacaacaacaccaacaagc(ACA)5	92	906	997
isoform_345	3	p3	(GCA)5	15	1280	1294
isoform_345	4	p3	(GCA)7	21	2360	2380
isoform_346	1	c	(CT)9cg(TC)12	44	303	346
isoform_353	1	p2	(TC)15	30	3913	3942
isoform_354	1	p2	(TC)7	14	32	45
isoform_355	1	p2	(GA)27	54	273	326
isoform_358	1	c	(AG)7ctt(AG)10	37	123	159
isoform_363	1	c	(CT)6(CA)8	28	24	51
isoform_363	2	p2	(AG)33	66	271	336
isoform_365	1	p2	(GT)17	34	261	294
isoform_375	1	p3	(CAG)6	18	729	746
isoform_375	2	c	(ACA)5tatacttttgcagcaacggttgcaacaacagcaa(CAG)6	67	1001	1067
isoform_375	3	p3	(GCA)5	15	1310	1324
isoform_375	4	c	(GCA)8(ACA)5(GCA)9	66	2390	2455
isoform_376	1	c	(GT)15(GA)20	70	64	133
isoform_379	1	p2	(AG)10	20	1	20
isoform_382	1	p3	(CAG)6	18	719	736
isoform_382	2	c	(ACA)5tatacttttgcagcaacggttgcaacaacagcaa(CAG)6	67	991	1057
isoform_382	3	p3	(GCA)5	15	1300	1314
isoform_382	4	p3	(GCA)10	30	2381	2410
isoform_384	1	p1	(G)12	12	3309	3320
isoform_385	1	c	(AGA)5gaactcttagagaagtctttaacgtcgagagagagag(GA)6	64	29	92
isoform_395	1	p2	(AC)10	20	101	120
isoform_396	1	c	(GC)10(GT)9(GA)7	52	113	164
isoform_397	1	p3	(GAA)5	15	212	226
isoform_400	1	p2	(GT)7	14	2218	2231
isoform_400	2	p2	(GA)12	24	3961	3984
isoform_402	1	c	(CA)8g(ACGC)5	37	41	77
isoform_405	1	p2	(GT)17	34	183	216
isoform_407	1	p2	(CT)12	24	4004	4027
isoform_408	1	p2	(GA)12	24	24	47
isoform_413	1	p2	(GA)10	20	7	26
isoform_415	1	p2	(CT)13	26	502	527
isoform_415	2	p2	(AG)19	38	959	996
isoform_415	3	p1	(T)17	17	1459	1475
isoform_420	1	p3	(TGA)5	15	409	423
isoform_420	2	p2	(GC)6	12	4003	4014
isoform_421	1	p1	(A)12	12	134	145
isoform_423	1	c	(CT)6cg(CT)9(CA)13	58	348	405
isoform_425	1	p1	(A)17	17	4073	4089
isoform_429	1	p3	(GAA)10	30	135	164
isoform_431	1	p3	(CAG)5	15	3535	3549
isoform_434	1	c	(AC)13(TC)8	42	180	221
isoform_436	1	p3	(AGG)5	15	95	109
isoform_438	1	p2	(AG)16	32	1	32
isoform_439	1	p2	(CT)6	12	4038	4049
isoform_441	1	c	(CT)7cg(CT)9(CA)9	52	54	105
isoform_441	2	p2	(CA)6	12	255	266
isoform_442	1	p2	(CT)17	34	69	102
isoform_449	1	p2	(TC)21	42	96	137
isoform_450	1	p2	(AG)10	20	8	27
isoform_451	1	p2	(GA)8	16	114	129
isoform_454	1	p3	(GAA)10	30	169	198
isoform_469	1	p1	(T)12	12	1147	1158
isoform_470	1	c	(TC)11a(TC)9act(CA)14	72	136	207
isoform_473	1	p3	(AGT)5	15	1834	1848
isoform_476	1	p2	(CA)6	12	100	111
isoform_477	1	p2	(GT)20	40	153	192
isoform_481	1	p1	(A)15	15	28	42
isoform_487	1	c	(CT)11t(C)24	47	80	126
isoform_491	1	p2	(GT)9	18	147	164
isoform_492	1	p2	(AG)36	72	154	225
isoform_499	1	p2	(GA)10	20	109	128
isoform_507	1	c	(TC)7aca(CG)7	31	42	72
isoform_510	1	c	(CT)6cccttccctccacccccttcccaagtcacgtggatcgagagctccttcctccccaatcacgaggatcgagag(CT)6cc(CT)11	120	3813	3932
isoform_522	1	p2	(GA)14	28	7	34
isoform_531	1	p2	(GA)10	20	3675	3694
isoform_534	1	p2	(TC)7	14	27	40
isoform_543	1	c	(TG)6(AG)16(GA)10	64	1	64
isoform_550	1	p2	(GA)9	18	200	217
isoform_551	1	p3	(TGA)5	15	377	391
isoform_554	1	p2	(AG)8	16	1	16
isoform_559	1	c*	(C)12(AC)9(ACA)5*cccccccgccg(C)18	72	107	178
isoform_561	1	c	(G)12taagttttccccctcttgaatttggtatgcctatttgatcgttttgcggtgagc(AG)16	98	36	133
isoform_567	1	c	(TG)8aa(AG)10	38	176	213
isoform_570	1	p2	(GA)18	36	47	82
isoform_572	1	p1	(A)13	13	47	59
isoform_575	1	p2	(AG)7	14	677	690
isoform_581	1	p2	(CT)10	20	81	100
isoform_588	1	c	(TG)8aa(AG)10	38	255	292
isoform_592	1	p2	(AG)16	32	3505	3536
isoform_599	1	p1	(G)13	13	77	89
isoform_600	1	c	(GA)6gc(GA)13	40	8	47
isoform_604	1	p2	(GA)13	26	3638	3663
isoform_606	1	p2	(AG)14	28	1	28
isoform_606	2	p6	(GCTGCG)4	24	135	158
isoform_608	1	p2	(CT)10	20	68	87
isoform_608	2	p2	(GT)13	26	273	298
isoform_620	1	p2	(GA)6	12	827	838
isoform_622	1	p2	(AG)6	12	10	21
isoform_626	1	p2	(AG)7	14	198	211
isoform_627	1	p2	(AG)16	32	1	32
isoform_634	1	p2	(GA)16	32	62	93
isoform_636	1	p3	(AGG)5	15	33	47
isoform_638	1	p2	(AG)8	16	1	16
isoform_638	2	p2	(GA)21	42	152	193
isoform_647	1	p2	(CT)19	38	95	132
isoform_648	1	p2	(GA)12	24	30	53
isoform_648	2	p6	(GCTGCG)4	24	163	186
isoform_655	1	p2	(AT)6	12	3412	3423
isoform_656	1	c	(CT)7cgctc(CT)7(CA)8	49	55	103
isoform_656	2	p2	(CA)6	12	258	269
isoform_662	1	p1	(C)18	18	62	79
isoform_663	1	p2	(CT)10	20	2812	2831
isoform_671	1	p1	(G)12	12	1771	1782
isoform_672	1	p2	(AT)6	12	1310	1321
isoform_685	1	p3	(CAT)6	18	2211	2228
isoform_685	2	p1	(A)14	14	2545	2558
isoform_686	1	c	(GA)7ggctctatggcggacccctctgctatgccttctcttcatgac(GCT)6	74	94	167
isoform_687	1	p2	(AG)7	14	10	23
isoform_691	1	c	(CT)15(CA)8(CG)7cacacgggcgcgcatacacaatagtaataggacgatttactca(CT)6	115	32	146
isoform_694	1	p2	(CT)6	12	80	91
isoform_695	1	p2	(AG)9	18	4	21
isoform_700	1	c	(TG)6(AG)15	42	106	147
isoform_702	1	c	(GT)10(GA)12	44	18	61
isoform_703	1	p2	(CA)6	12	1101	1112
isoform_705	1	c	(TG)11(AG)15	52	227	278
isoform_706	1	p3	(GAA)6	18	98	115
isoform_708	1	p2	(GA)10	20	109	128
isoform_711	1	p2	(AG)10	20	1	20
isoform_712	1	p2	(AG)32	64	74	137
isoform_713	1	p2	(AG)6	12	266	277
isoform_715	1	c	(CT)16t(C)31	64	41	104
isoform_731	1	p2	(CT)7	14	245	258
isoform_735	1	c	(CT)9(CA)13	44	48	91
isoform_739	1	p1	(T)12	12	2135	2146
isoform_747	1	c*	(TC)12(C)13*	36	3606	3641
isoform_751	1	p2	(AG)8	16	1	16
isoform_756	1	p2	(AG)30	60	154	213
isoform_761	1	c	(GT)19gagg(GA)23	88	220	307
isoform_764	1	p2	(GT)13	26	58	83
isoform_766	1	p2	(CT)11	22	36	57
isoform_766	2	p2	(GA)7	14	419	432
isoform_767	1	p2	(CT)7	14	3341	3354
isoform_779	1	p1	(C)18	18	40	57
isoform_783	1	p2	(GA)16	32	129	160
isoform_786	1	p2	(TG)6	12	3647	3658
isoform_800	1	p1	(T)13	13	1599	1611
isoform_808	1	p2	(CT)7	14	3485	3498
isoform_817	1	p2	(GA)36	72	132	203
isoform_819	1	p2	(CT)12	24	84	107
isoform_820	1	p2	(TG)7	14	1146	1159
isoform_820	2	p2	(GT)11	22	1464	1485
isoform_820	3	c	(CT)13tctctc(CT)12	56	3697	3752
isoform_822	1	c	(TG)7(AG)14	42	84	125
isoform_823	1	p2	(AG)12	24	1	24
isoform_827	1	c	(AC)11agagatgcccataggagcgtggtagttaggcaatctaccacgct(AG)15	96	21	116
isoform_833	1	p1	(A)12	12	3810	3821
isoform_834	1	p2	(GA)6	12	736	747
isoform_844	1	c	(CA)6ctctc(CT)14	45	123	167
isoform_844	2	p2	(AC)6	12	3041	3052
isoform_845	1	p3	(AGG)5	15	67	81
isoform_848	1	p2	(GA)13	26	304	329
isoform_848	2	p1	(T)12	12	901	912
isoform_852	1	p2	(GA)16	32	81	112
isoform_852	2	c	(AC)13catgcatg(CT)12	58	1527	1584
isoform_856	1	p2	(CT)14	28	37	64
isoform_857	1	p2	(GC)8	16	3606	3621
isoform_860	1	p2	(TA)7	14	3649	3662
isoform_861	1	p3	(ATG)7	21	3404	3424
isoform_862	1	p2	(AG)9	18	186	203
isoform_864	1	p3	(AAC)5	15	27	41
isoform_864	2	p3	(TGC)6	18	236	253
isoform_866	1	p1	(T)12	12	1515	1526
isoform_870	1	p2	(TC)7	14	28	41
isoform_877	1	c	(TG)6(AG)21	54	123	176
isoform_887	1	p2	(TC)19	38	75	112
isoform_895	1	p2	(TC)7	14	57	70
isoform_897	1	c	(TC)7tt(TC)23	62	46	107
isoform_899	1	c	(TC)19tgtgtcc(CT)10	65	3548	3612
isoform_903	1	p3	(AGA)6	18	248	265
isoform_903	2	p1	(T)16	16	3786	3801
isoform_904	1	p2	(TC)9	18	47	64
isoform_906	1	p2	(GA)14	28	8	35
isoform_908	1	p2	(GA)6	12	107	118
isoform_910	1	p2	(AG)8	16	1	16
isoform_910	2	c	(CT)15(CA)12	54	154	207
isoform_912	1	p3	(AGC)5	15	111	125
isoform_912	2	c	(CG)6(CA)9	30	238	267
isoform_912	3	p1	(G)12	12	3432	3443
isoform_916	1	p6	(GAGAGC)4	24	85	108
isoform_916	2	p1	(T)19	19	3578	3596
isoform_917	1	p2	(TC)7	14	67	80
isoform_920	1	p2	(CT)23	46	1026	1071
isoform_923	1	p2	(AG)20	40	2961	3000
isoform_926	1	p2	(AG)7	14	1	14
isoform_926	2	c	(CA)9aacagtg(AC)8	41	151	191
isoform_927	1	p1	(T)12	12	3619	3630
isoform_928	1	c	(G)13cgtcccc(A)21	41	3553	3593
isoform_930	1	p3	(AGC)6	18	1049	1066
isoform_939	1	p3	(AAG)8	24	1122	1145
isoform_941	1	c	(CA)6ctctc(CT)15	47	123	169
isoform_941	2	p2	(AC)6	12	3043	3054
isoform_945	1	p3	(CAT)5	15	631	645
isoform_946	1	p2	(TG)9	18	1	18
isoform_947	1	p2	(CA)7	14	3379	3392
isoform_952	1	p3	(AGC)6	18	1149	1166
isoform_953	1	p1	(T)12	12	2723	2734
isoform_958	1	p2	(AG)12	24	1	24
isoform_965	1	p2	(TA)7	14	3648	3661
isoform_971	1	p2	(AG)6	12	222	233
isoform_979	1	p2	(TA)6	12	3571	3582
isoform_980	1	c	(AG)8c(GA)7	31	1	31
isoform_982	1	p2	(TC)6	12	28	39
isoform_983	1	p3	(AGA)6	18	244	261
isoform_984	1	p2	(CT)25	50	1024	1073
isoform_991	1	p2	(TC)11	22	51	72
isoform_999	1	c	(AG)6gcctcactatcccagccatgctgcgagtgtgttctgacaacaaaggggggagggagg(GA)7	83	81	163
isoform_1000	1	c	(AG)10ggtgtgcgtgtgc(GT)6	45	1	45
isoform_1004	1	p2	(GA)21	42	7	48
isoform_1004	2	p1	(A)22	22	3720	3741
isoform_1005	1	c	(AGC)5aa(CAC)8	41	399	439
isoform_1006	1	c	(CT)11acccctcccccacactcacta(TC)12	67	31	97
isoform_1013	1	c	(TG)6(AG)13	38	1	38
isoform_1015	1	c	(CT)6cacacacagtcacactctcttt(CA)9	52	24	75
isoform_1020	1	p2	(AG)24	48	82	129
isoform_1026	1	p2	(CT)7	14	36	49
isoform_1038	1	p1	(T)21	21	3518	3538
isoform_1039	1	p2	(CA)6	12	12	23
isoform_1052	1	p3	(GCT)5	15	422	436
isoform_1054	1	p2	(AG)37	74	297	370
isoform_1055	1	c	(CA)6ctcacggtcacactctttct(CA)10	52	44	95
isoform_1057	1	p2	(CT)19	38	142	179
isoform_1063	1	p2	(CT)12	24	506	529
isoform_1063	2	p2	(AG)20	40	963	1002
isoform_1063	3	p1	(T)13	13	1465	1477
isoform_1070	1	p1	(T)12	12	3591	3602
isoform_1071	1	p2	(AG)11	22	1	22
isoform_1072	1	p3	(ATG)6	18	3317	3334
isoform_1077	1	p2	(TG)6	12	30	41
isoform_1078	1	p2	(GA)6	12	34	45
isoform_1079	1	c	(G)12cgtcccc(A)23	42	3564	3605
isoform_1081	1	c	(TC)6ttctc(CT)14	45	124	168
isoform_1086	1	c	(TG)6(AG)9	30	105	134
isoform_1091	1	p2	(AG)10	20	1	20
isoform_1093	1	p2	(AG)7	14	1	14
isoform_1098	1	p2	(TA)10	20	3163	3182
isoform_1099	1	p2	(GA)13	26	152	177
isoform_1100	1	p2	(AG)18	36	809	844
isoform_1103	1	p2	(AG)8	16	78	93
isoform_1108	1	p1	(T)19	19	3171	3189
isoform_1112	1	p2	(CT)7	14	140	153
isoform_1118	1	p2	(AG)15	30	48	77
isoform_1121	1	p1	(G)14	14	3588	3601
isoform_1124	1	p2	(CA)6	12	1096	1107
isoform_1126	1	c	(GA)14ggttattctgcacgctttctacgagcagggaccagcaaatgctggacatgaacgcatgattattt(AG)9g(GA)9	130	90	219
isoform_1126	2	p1	(C)21	21	3455	3475
isoform_1127	1	p1	(C)19	19	46	64
isoform_1131	1	c	(GA)8gcgcacttccgcacatccagagagagagcgctt(GA)15	79	68	146
isoform_1145	1	p2	(GA)12	24	85	108
isoform_1148	1	p2	(TG)18	36	45	80
isoform_1152	1	p2	(CT)11	22	31	52
isoform_1152	2	p2	(CT)19	38	203	240
isoform_1174	1	c	(TC)8ttt(TC)7	33	72	104
isoform_1176	1	p3	(CTG)8	24	130	153
isoform_1177	1	c	(GA)6agcaatgtgactcgtgaaggagagagaacttaggatcttgagagcatcgtgcgtggtgggcagaga(AG)7	92	89	180
isoform_1177	2	p1	(A)21	21	1545	1565
isoform_1178	1	c	(TG)12(AG)20	64	1	64
isoform_1184	1	p1	(A)13	13	3567	3579
isoform_1188	1	p3	(GAT)5	15	2292	2306
isoform_1196	1	p2	(CT)23	46	1024	1069
isoform_1197	1	c	(CT)11(CA)14	50	144	193
isoform_1207	1	p2	(GA)12	24	146	169
isoform_1213	1	p2	(CT)6	12	84	95
isoform_1213	2	p2	(TC)12	24	254	277
isoform_1214	1	c	(CT)13ttctcacacacacagcaatggtaaaatcg(TC)12tt(TC)6	93	83	175
isoform_1214	2	p2	(AC)6	12	420	431
isoform_1217	1	p2	(GA)8	16	202	217
isoform_1222	1	c	(CG)6(CA)9	30	83	112
isoform_1222	2	p1	(G)17	17	3277	3293
isoform_1223	1	c	(TG)14(AG)23	74	2982	3055
isoform_1224	1	c	(CT)7cg(TC)10	36	1968	2003
isoform_1226	1	p2	(TC)6	12	3288	3299
isoform_1229	1	p2	(TC)6	12	3382	3393
isoform_1230	1	p2	(CT)9	18	30	47
isoform_1230	2	p2	(AC)11	22	244	265
isoform_1235	1	p2	(CT)11	22	501	522
isoform_1235	2	p2	(AG)17	34	953	986
isoform_1239	1	c	(CG)7(CA)8(CT)17	64	42	105
isoform_1242	1	p2	(AG)6	12	87	98
isoform_1244	1	p2	(AG)6	12	231	242
isoform_1246	1	p2	(GA)21	42	92	133
isoform_1247	1	p2	(AG)22	44	1	44
isoform_1255	1	p2	(CT)10	20	3245	3264
isoform_1256	1	p2	(CT)14	28	89	116
isoform_1257	1	p2	(TG)6	12	11	22
isoform_1257	2	p2	(GC)6	12	209	220
isoform_1258	1	p3	(CTG)5	15	119	133
isoform_1259	1	p3	(CCT)8	24	142	165
isoform_1260	1	c	(GA)8gcgcacttccgcacatccagagagagagcgctt(GA)14	77	57	133
isoform_1262	1	p2	(GC)6	12	176	187
isoform_1264	1	p2	(AG)17	34	309	342
isoform_1265	1	p3	(GAT)7	21	441	461
isoform_1269	1	p2	(GA)7	14	1969	1982
isoform_1270	1	p2	(CT)13	26	63	88
isoform_1270	2	c	(CG)6(CA)12	36	3385	3420
isoform_1273	1	p2	(CT)15	30	92	121
isoform_1274	1	p3	(GAG)5	15	126	140
isoform_1275	1	p2	(TC)6	12	217	228
isoform_1275	2	c	(TC)23(AC)14	74	430	503
isoform_1277	1	c	(GA)16agagagagagggggagacatggttgaactgattcacagagagtgaaacttgat(AG)18ggtgggcgctttcg(GA)20	175	22	196
isoform_1283	1	p2	(CT)28	56	87	142
isoform_1283	2	p2	(GT)19	38	3166	3203
isoform_1286	1	p2	(CT)14	28	121	148
isoform_1286	2	p2	(TG)6	12	1449	1460
isoform_1288	1	p2	(GA)7	14	6	19
isoform_1297	1	p3	(GAC)5	15	3356	3370
isoform_1303	1	p3	(CTG)8	24	81	104
isoform_1304	1	p2	(CT)8	16	85	100
isoform_1308	1	p2	(AG)17	34	80	113
isoform_1308	2	p2	(GA)16	32	216	247
isoform_1312	1	p2	(CT)6	12	98	109
isoform_1316	1	c	(CT)16cacactcacactcaca(AC)6	60	60	119
isoform_1319	1	c	(TC)9gct(CG)7	35	42	76
isoform_1328	1	p2	(GA)18	36	294	329
isoform_1335	1	p2	(CT)23	46	1024	1069
isoform_1336	1	c	(TC)14acacacacttc(CT)18	75	46	120
isoform_1343	1	c	(GA)17gcgcgagagcgagcagcaacagcacttc(GA)7	76	55	130
isoform_1344	1	c	(GA)6t(AG)9	31	114	144
isoform_1345	1	p2	(AG)7	14	1	14
isoform_1352	1	p3	(AGG)5	15	343	357
isoform_1352	2	p1	(T)12	12	2985	2996
isoform_1355	1	p3	(GAA)10	30	169	198
isoform_1356	1	c	(CT)16(CA)10(AC)24	100	96	195
isoform_1360	1	p6	(CCATCG)4	24	141	164
isoform_1362	1	p2	(CT)15	30	49	78
isoform_1364	1	p3	(GAG)5	15	112	126
isoform_1372	1	p1	(C)18	18	2820	2837
isoform_1377	1	p2	(AG)16	32	63	94
isoform_1378	1	p2	(AC)15	30	3157	3186
isoform_1380	1	p3	(GCA)6	18	665	682
isoform_1383	1	p2	(GA)6	12	1584	1595
isoform_1384	1	p2	(CT)11	22	502	523
isoform_1384	2	p2	(GA)17	34	952	985
isoform_1387	1	p2	(TG)17	34	28	61
isoform_1391	1	c	(GA)6t(AG)9	31	28	58
isoform_1394	1	p2	(GA)23	46	129	174
isoform_1395	1	p2	(CT)6	12	22	33
isoform_1397	1	p2	(GC)6	12	74	85
isoform_1400	1	p3	(AGA)5	15	101	115
isoform_1401	1	p3	(GAT)5	15	2010	2024
isoform_1403	1	p2	(CT)14	28	267	294
isoform_1403	2	c	(TC)8atc(CT)17	53	900	952
isoform_1404	1	c	(CA)11(GA)27	76	76	151
isoform_1406	1	p2	(GA)11	22	95	116
isoform_1411	1	p2	(TC)9	18	36	53
isoform_1411	2	c	(GCA)5ggaa(CAG)5	34	264	297
isoform_1413	1	p6	(ACATCA)5	30	845	874
isoform_1414	1	p3	(GAC)5	15	2949	2963
isoform_1418	1	p2	(GA)10	20	102	121
isoform_1419	1	p2	(TG)6	12	3	14
isoform_1421	1	p1	(T)15	15	246	260
isoform_1422	1	p2	(GA)6	12	2927	2938
isoform_1425	1	c	(GA)15ggttattctgcacgctttctacgagcagggaccagcaaatgctggacatgaacgcatgattattt(AG)10g(GA)9	134	94	227
isoform_1425	2	p1	(C)13	13	3464	3476
isoform_1426	1	p2	(CT)12	24	137	160
isoform_1430	1	p3	(GCT)5	15	301	315
isoform_1432	1	c	(GA)14ggttattctgcacgctttctacgagcagggaccagcaaatgctggacatgaacgcatgattattt(AG)10gg(GA)9	133	105	237
isoform_1434	1	p2	(AC)6	12	1628	1639
isoform_1442	1	p2	(AG)9	18	1	18
isoform_1442	2	p2	(GA)14	28	121	148
isoform_1444	1	p3	(CAT)5	15	579	593
isoform_1449	1	p2	(GA)25	50	28	77
isoform_1453	1	p3	(GCA)6	18	665	682
isoform_1454	1	p1	(C)22	22	65	86
isoform_1459	1	p1	(C)25	25	235	259
isoform_1461	1	p2	(CT)15	30	55	84
isoform_1461	2	p2	(CT)24	48	250	297
isoform_1462	1	p2	(TC)8	16	400	415
isoform_1463	1	c	(CT)7tt(TC)22	60	45	104
isoform_1465	1	p1	(C)14	14	3227	3240
isoform_1469	1	p2	(AC)6	12	2816	2827
isoform_1471	1	p3	(GAT)7	21	395	415
isoform_1474	1	p2	(AG)6	12	167	178
isoform_1475	1	p2	(GA)16	32	6	37
isoform_1477	1	p2	(TG)17	34	26	59
isoform_1481	1	p1	(T)13	13	933	945
isoform_1481	2	c	(CT)15cact(CA)19	72	2782	2853
isoform_1483	1	p2	(AG)10	20	3	22
isoform_1483	2	p2	(TG)7	14	3465	3478
isoform_1489	1	p2	(CT)6	12	882	893
isoform_1490	1	p2	(AG)11	22	1	22
isoform_1492	1	p2	(TC)6	12	3361	3372
isoform_1496	1	p2	(AC)13	26	80	105
isoform_1504	1	p3	(AGG)5	15	346	360
isoform_1508	1	c	(GA)6agcaatgtgactcgtgaaggagagagaacttaggatcttgagagcatcgtgcgtgtgggc(AG)10	92	71	162
isoform_1508	2	p1	(A)20	20	1504	1523
isoform_1509	1	c	(GA)6gggg(GA)7ccttgtgttcgtagcagcagagtttggctgttgggaattgtt(GA)28	128	81	208
isoform_1509	2	c	(CAG)7caacagcaacagcagcaacaa(CAG)7	63	717	779
isoform_1509	3	p3	(CAG)6	18	1695	1712
isoform_1513	1	p2	(GA)7	14	69	82
isoform_1515	1	p3	(AGG)5	15	318	332
isoform_1518	1	p2	(AG)27	54	1	54
isoform_1522	1	p2	(AG)18	36	32	67
isoform_1525	1	p3	(TCT)5	15	225	239
isoform_1528	1	p2	(AG)33	66	73	138
isoform_1532	1	p2	(TG)6	12	36	47
isoform_1534	1	p2	(GA)17	34	105	138
isoform_1534	2	p3	(TGA)6	18	1238	1255
isoform_1535	1	p2	(CT)13	26	502	527
isoform_1535	2	p2	(AG)21	42	961	1002
isoform_1535	3	p1	(T)12	12	1465	1476
isoform_1538	1	p2	(TC)18	36	64	99
isoform_1545	1	c	(GA)10gcgagagagagagc(AG)8	50	105	154
isoform_1548	1	p6	(ACATCA)5	30	850	879
isoform_1551	1	p2	(AG)15	30	178	207
isoform_1554	1	p1	(T)14	14	251	264
isoform_1561	1	p3	(CCT)8	24	137	160
isoform_1564	1	p2	(AG)30	60	1	60
isoform_1572	1	c	(GA)8gcgcacttccgcacatccagagagagagcgctt(GA)16	81	12	92
isoform_1577	1	p2	(GT)6	12	3244	3255
isoform_1588	1	p2	(GA)15	30	296	325
isoform_1588	2	p1	(T)12	12	795	806
isoform_1589	1	c	(GA)8tggtgggcgctttcggct(GA)13	60	93	152
isoform_1592	1	c	(GA)8ggaagctcggattaattgagtcattacaatagcgcaagactgagtgagtgagtgtgtgtgag(GA)8	94	26	119
isoform_1593	1	c	(AG)9a(AG)7cgcgagagcgagcagcaacagcacttc(GA)7	74	2	75
isoform_1595	1	c	(GA)8agcactagagctggctgtcgtaatcaatgagactaattaatggatt(GA)24	110	3022	3131
isoform_1597	1	p3	(CAA)5	15	687	701
isoform_1597	2	p3	(GCC)5	15	1497	1511
isoform_1597	3	p2	(TG)6	12	3089	3100
isoform_1598	1	p3	(GAA)10	30	125	154
isoform_1600	1	p2	(CT)19	38	90	127
isoform_1609	1	p3	(ATC)8	24	278	301
isoform_1615	1	c	(CT)9(CA)13	44	202	245
isoform_1616	1	p3	(TTC)6	18	105	122
isoform_1616	2	p2	(TC)7	14	3398	3411
isoform_1621	1	p2	(CT)13	26	510	535
isoform_1621	2	p2	(AG)17	34	975	1008
isoform_1622	1	p3	(GAT)5	15	2676	2690
isoform_1631	1	p1	(C)16	16	3215	3230
isoform_1635	1	c	(CA)11(GA)29	80	85	164
isoform_1636	1	p2	(GA)10	20	113	132
isoform_1639	1	p3	(GAA)10	30	119	148
isoform_1641	1	p2	(TC)6	12	34	45
isoform_1647	1	c	(GA)20agttgtagctgagtacagcaaaaaatgggttttttgatttgtattttatttttgattctgctt(GA)22	147	75	221
isoform_1647	2	p2	(GA)11	22	381	402
isoform_1652	1	p2	(GA)6	12	28	39
isoform_1654	1	p1	(T)13	13	3243	3255
isoform_1655	1	p2	(TG)7	14	3329	3342
isoform_1666	1	p2	(TC)18	36	299	334
isoform_1667	1	c	(AG)16accttgtcttcgtagcagcagagtttggctgtttt(G)17tgtgtttgtctgtgt(GA)14	127	83	209
isoform_1667	2	p2	(AC)6	12	372	383
isoform_1667	3	c	(CAG)5caacagcaacagcaacagcagcaacaa(CAG)6	60	688	747
isoform_1667	4	p3	(CAG)5	15	1663	1677
isoform_1670	1	p2	(TG)6	12	20	31
isoform_1672	1	c	(GA)10ggaagctctttatttcatctgcgttaacgcagatgaaataaaaggattaattgagtcattacaatagcgcaagactgagtgagtgtgtgtgt(GA)8ggaagctcggattaattgagtcattacaatagcgcaagactgagtgagtgtgtgtgt(GA)8	201	22	222
isoform_1676	1	p2	(TG)7	14	18	31
isoform_1679	1	p2	(CG)8	16	22	37
isoform_1680	1	p1	(C)12	12	49	60
isoform_1682	1	c	(TC)19(AC)8	54	155	208
isoform_1685	1	c	(AG)6tgaa(AG)19accttgtcttcgtagcagcagagtttggctgttttggggggggagggtgtgtttgtctgt(GA)17	148	83	230
isoform_1685	2	p3	(CAG)6	18	745	762
isoform_1685	3	p3	(CAG)5	15	1678	1692
isoform_1686	1	p2	(TC)26	52	48	99
isoform_1686	2	p3	(ATG)5	15	270	284
isoform_1689	1	c	(CT)18(CA)10	56	203	258
isoform_1691	1	c	(CT)13cacactcacactcaca(AC)6	54	41	94
isoform_1692	1	p3	(GAA)6	18	379	396
isoform_1692	2	p3	(GAT)5	15	676	690
isoform_1695	1	c	(GA)16gcgcgagagcgagcagcaacagcacttc(GA)7	74	20	93
isoform_1696	1	p1	(C)15	15	3199	3213
isoform_1697	1	p2	(TG)7	14	3053	3066
isoform_1699	1	c*	(AG)14(AGAGCG)4*agc(GA)16	83	89	171
isoform_1699	2	c	(T)12gtggtttttttcctgttgggagagaaggcggaagcgcgcgtgggggcgggaggac(AG)11	89	2921	3009
isoform_1710	1	p6	(ATGCCC)4	24	2626	2649
isoform_1711	1	p2	(GC)9	18	47	64
isoform_1711	2	p2	(CT)25	50	258	307
isoform_1717	1	c	(GA)6(AG)20	52	28	79
isoform_1723	1	p2	(TC)7	14	1009	1022
isoform_1727	1	p2	(CT)6	12	21	32
isoform_1728	1	c	(GA)15gtactgtgt(GC)7	53	102	154
isoform_1729	1	p2	(GA)6	12	38	49
isoform_1730	1	p2	(TC)6	12	79	90
isoform_1732	1	c	(GC)7tctctctctcgctctctgtgtctcta(CT)16(CA)10	92	6	97
isoform_1736	1	p2	(AG)6	12	122	133
isoform_1741	1	p2	(AG)20	40	59	98
isoform_1746	1	p2	(GA)33	66	574	639
isoform_1746	2	p2	(AG)20	40	852	891
isoform_1747	1	p3	(TTC)9	27	106	132
isoform_1749	1	p2	(GC)6	12	47	58
isoform_1751	1	p2	(CT)13	26	56	81
isoform_1751	2	p2	(TC)20	40	253	292
isoform_1755	1	p2	(GA)6	12	71	82
isoform_1760	1	p2	(CA)6	12	1405	1416
isoform_1765	1	c	(GA)9gggagagacatggttgaactgattcacagagagtgaaacttgaaagagaaggggacagagggg(GA)7tggtgggcgctttcggct(GA)9	131	24	154
isoform_1766	1	p2	(TC)6	12	34	45
isoform_1769	1	c	(GT)13(GA)16	58	234	291
isoform_1772	1	p2	(GT)8	16	3126	3141
isoform_1773	1	p2	(GA)10	20	98	117
isoform_1774	1	c	(GA)8aatacg(GT)11(GA)14ctctgcgagagagaga(GT)10	108	74	181
isoform_1781	1	p2	(GA)9	18	90	107
isoform_1782	1	p2	(TC)8	16	297	312
isoform_1784	1	p2	(GA)23	46	14	59
isoform_1784	2	p3	(TGA)6	18	1159	1176
isoform_1786	1	p3	(CTG)8	24	79	102
isoform_1790	1	p2	(AG)30	60	5	64
isoform_1792	1	p2	(TC)18	36	314	349
isoform_1793	1	p3	(CAG)5	15	229	243
isoform_1797	1	p1	(A)16	16	3203	3218
isoform_1801	1	p2	(TG)15	30	3068	3097
isoform_1808	1	p2	(AG)14	28	23	50
isoform_1809	1	p2	(AG)14	28	1	28
isoform_1810	1	p2	(GA)25	50	100	149
isoform_1814	1	p3	(CCA)5	15	273	287
isoform_1822	1	p2	(AG)23	46	191	236
isoform_1824	1	p3	(CCT)10	30	30	59
isoform_1825	1	p2	(AG)23	46	1	46
isoform_1828	1	p2	(TG)7	14	2946	2959
isoform_1829	1	p2	(TC)9	18	2796	2813
isoform_1829	2	p1	(C)18	18	3310	3327
isoform_1833	1	p3	(ATG)5	15	2191	2205
isoform_1840	1	p3	(GAG)5	15	153	167
isoform_1844	1	c	(AG)9gagg(GA)9	40	56	95
isoform_1844	2	p1	(C)23	23	3331	3353
isoform_1845	1	p2	(TC)13	26	3260	3285
isoform_1850	1	p3	(GAA)6	18	349	366
isoform_1850	2	p3	(GAT)5	15	646	660
isoform_1852	1	c	(GA)9ggatggggagaaagagttagatagagagtaagagagcgagagagc(GA)10aggtgagctagagatgcaataatgact(GA)7	124	176	299
isoform_1857	1	c	(AG)6(GA)15	42	41	82
isoform_1860	1	p2	(TC)9	18	20	37
isoform_1861	1	p3	(ATG)5	15	2207	2221
isoform_1865	1	p3	(TTC)6	18	140	157
isoform_1867	1	p2	(TC)6	12	128	139
isoform_1868	1	p2	(TC)11	22	51	72
isoform_1872	1	p3	(CTG)8	24	160	183
isoform_1875	1	p3	(GCT)5	15	79	93
isoform_1878	1	c	(TC)8gctcgcgcaccacacataatcacagacacggcgctcgcactatcttttctctgcagcttttatcactaccga(CT)10cacacacacacg(CA)12	144	199	342
isoform_1881	1	p2	(AG)14	28	303	330
isoform_1884	1	c	(AG)10gttattctgcacgctttctacgagcagggaccagcaaatgctggacatgaacgcatgattattt(AG)21	126	1	126
isoform_1887	1	p2	(TC)6	12	3175	3186
isoform_1892	1	p3	(AGA)6	18	145	162
isoform_1892	2	p1	(A)17	17	3322	3338
isoform_1893	1	c	(AG)18cgagagcgagagcgagagcgagc(GA)16	91	57	147
isoform_1893	2	c	(T)12gtggtttttttcctgttgggagagaaggcggaagcgcgcgtgggggcgggaggac(AG)12	91	2898	2988
isoform_1897	1	p2	(GA)6	12	349	360
isoform_1898	1	p3	(AGC)7	21	6	26
isoform_1900	1	p2	(AG)13	26	1	26
isoform_1900	2	p3	(TCA)5	15	343	357
isoform_1905	1	p3	(TGA)7	21	1371	1391
isoform_1912	1	p3	(GCA)5	15	249	263
isoform_1912	2	p2	(CA)8	16	2614	2629
isoform_1913	1	p3	(AGC)5	15	91	105
isoform_1915	1	p3	(CGA)5	15	126	140
isoform_1916	1	p3	(GAG)5	15	126	140
isoform_1917	1	c	(GA)6ggagagagatgagt(AG)7	40	55	94
isoform_1918	1	p2	(AG)14	28	1	28
isoform_1920	1	p2	(CT)10	20	813	832
isoform_1922	1	p3	(TGA)5	15	519	533
isoform_1923	1	p3	(AGC)6	18	3	20
isoform_1932	1	p2	(CT)7	14	46	59
isoform_1936	1	c	(AG)8gtgtgcattgtgcttttggcttgatcatagtcacaacgttgaccgaagcaaggctgcagtgaaagaaaggaagccttttattagggttatcgcac(AG)13ac(AG)24	187	458	644
isoform_1937	1	p2	(AG)7	14	1	14
isoform_1949	1	p2	(GA)6	12	348	359
isoform_1953	1	p2	(GA)16	32	26	57
isoform_1955	1	p2	(TC)21	42	481	522
isoform_1955	2	p1	(T)12	12	2380	2391
isoform_1955	3	p2	(GT)6	12	2650	2661
isoform_1961	1	c	(CT)9(CA)13	44	101	144
isoform_1965	1	c	(GT)7(GA)20	54	12	65
isoform_1965	2	p3	(TGA)7	21	1314	1334
isoform_1968	1	c	(GAA)10gcacatgcagtatactg(GAA)5	62	136	197
isoform_1969	1	c	(CT)7(CA)8	30	47	76
isoform_1973	1	p3	(GCT)5	15	95	109
isoform_1975	1	p3	(CTG)5	15	79	93
isoform_1977	1	p2	(AT)6	12	3229	3240
isoform_1978	1	p2	(GA)7	14	2970	2983
isoform_1979	1	c	(AG)16ataaagagagattaatgtcgagtaggaga(AG)6	73	8	80
isoform_1983	1	p2	(TC)6	12	15	26
isoform_1983	2	p2	(TC)6	12	145	156
isoform_1986	1	p2	(AG)8	16	22	37
isoform_1987	1	c	(CT)10tctctctctct(TC)7	45	376	420
isoform_1989	1	p2	(TC)18	36	75	110
isoform_1992	1	p2	(GA)20	40	51	90
isoform_2002	1	p2	(AG)23	46	1	46
isoform_2008	1	c	(AG)6ggcgaaccagggtctttctgcactcgcacaaatacttagcgaagggcgaagactgtacaat(AG)6acgagagatactgacatactgtcttctgcac(AG)13	142	9	150
isoform_2009	1	p3	(CAT)5	15	191	205
isoform_2010	1	p2	(AG)6	12	124	135
isoform_2011	1	p2	(AG)29	58	1	58
isoform_2024	1	p3	(AGC)5	15	234	248
isoform_2026	1	p2	(AG)20	40	1044	1083
isoform_2026	2	p2	(GT)11	22	1713	1734
isoform_2026	3	p2	(AG)14	28	2532	2559
isoform_2027	1	p2	(CT)12	24	242	265
isoform_2027	2	p2	(TC)7	14	3218	3231
isoform_2029	1	p2	(AT)6	12	3273	3284
isoform_2035	1	p3	(TTC)9	27	95	121
isoform_2037	1	c	(TC)6(AC)6(GC)6	36	26	61
isoform_2041	1	p2	(TG)7	14	2805	2818
isoform_2045	1	p2	(GA)15	30	30	59
isoform_2058	1	c	(GA)8aatacg(GT)11(GA)13ctctgcgagagagaga(GT)10	106	32	137
isoform_2060	1	p2	(AG)15	30	8	37
isoform_2063	1	c	(TG)7(AG)6t(GA)8	43	61	103
isoform_2074	1	p2	(CT)15	30	26	55
isoform_2074	2	c	(GA)6c(AG)6g(GA)6	38	213	250
isoform_2075	1	p2	(AG)18	36	808	843
isoform_2075	2	p1	(T)12	12	1306	1317
isoform_2076	1	p2	(GA)15	30	52	81
isoform_2080	1	p2	(AG)8	16	32	47
isoform_2081	1	p1	(T)12	12	3114	3125
isoform_2082	1	c	(G)12aggactccgagagagtcagagagagcttgcgctggagcctcgcattgcctggcaagttggcaaggctagaaagagagggacgggagtcttgt(G)14(AG)6	130	11	140
isoform_2082	2	c	(TCT)5cctctctg(TC)10	43	268	310
isoform_2090	1	p2	(AC)7	14	5	18
isoform_2091	1	c	(TG)9(AG)9tgagagagagacagagagagagtgagtgtgtgagtgac(TG)10(AG)6g(GA)6	119	50	168
isoform_2094	1	p3	(CCA)5	15	278	292
isoform_2099	1	p2	(GA)9	18	142	159
isoform_2100	1	c	(AC)8tctca(CT)19caaaatgcatctgtgacagctccattcgtccccgccatcgcctacaagcttccttttcttcacctgctactactcaccatcgcaggcagactg(CT)18	188	140	327
isoform_2104	1	p2	(AG)28	56	382	437
isoform_2104	2	p3	(AGA)6	18	746	763
isoform_2109	1	c	(AG)15gagagag(GA)22	81	45	125
isoform_2113	1	p2	(CT)18	36	56	91
isoform_2115	1	c	(GA)7ggaagctcggattaattgagtcattacaatagcgcaagactgagtgagtgtgtgtgt(GA)8	87	16	102
isoform_2116	1	p2	(GA)16	32	404	435
isoform_2116	2	p3	(AGA)6	18	752	769
isoform_2118	1	c	(GA)6a(AG)6	25	39	63
isoform_2118	2	p1	(C)12	12	390	401
isoform_2122	1	c	(GAT)5a(GAT)5	31	438	468
isoform_2126	1	p3	(GAA)5	15	31	45
isoform_2126	2	p2	(TC)9	18	2820	2837
isoform_2127	1	c	(AG)13actctgcgagagagaga(GT)10	63	1	63
isoform_2139	1	p2	(GA)24	48	48	95
isoform_2140	1	p2	(AG)15	30	1	30
isoform_2140	2	p3	(TGA)7	21	1314	1334
isoform_2143	1	p2	(CT)7	14	141	154
isoform_2148	1	p2	(GA)8	16	7	22
isoform_2151	1	p3	(GCA)5	15	249	263
isoform_2151	2	p2	(CA)8	16	2615	2630
isoform_2154	1	p2	(CT)8	16	60	75
isoform_2160	1	c	(CT)12t(TC)8	41	331	371
isoform_2162	1	c	(GA)14g(GA)6	41	201	241
isoform_2164	1	p2	(CT)11	22	31	52
isoform_2164	2	p2	(CT)19	38	203	240
isoform_2165	1	p2	(GA)7	14	14	27
isoform_2166	1	p3	(GAA)10	30	120	149
isoform_2168	1	c	(CT)6c(CT)9	31	47	77
isoform_2177	1	p2	(TC)8	16	190	205
isoform_2179	1	p3	(ATG)5	15	2190	2204
isoform_2180	1	p3	(AAG)5	15	2	16
isoform_2181	1	c	(TC)8acaca(CG)6	33	111	143
isoform_2182	1	p2	(TC)6	12	31	42
isoform_2186	1	c	(TG)7(AG)7aagagagagactgagagagtga(GT)13(GA)13	102	93	194
isoform_2188	1	c	(CT)9cc(CT)8	36	281	316
isoform_2190	1	p2	(TC)13	26	90	115
isoform_2194	1	p3	(GAG)5	15	233	247
isoform_2196	1	p1	(C)18	18	3166	3183
isoform_2198	1	c	(T)13gtggtttttttcctgttgggagagaaggcggaagcgcgcgtgggggcgggaggac(AG)11	90	2668	2757
isoform_2199	1	p2	(TC)6	12	194	205
isoform_2202	1	p2	(CT)12	24	107	130
isoform_2210	1	p2	(TC)15	30	3172	3201
isoform_2214	1	p6	(CTGAAG)4	24	412	435
isoform_2215	1	p1	(T)12	12	727	738
isoform_2220	1	c	(A)38c(A)12	51	2966	3016
isoform_2223	1	p2	(CT)23	46	97	142
isoform_2229	1	p2	(GA)10	20	4	23
isoform_2230	1	p2	(TG)7	14	2816	2829
isoform_2235	1	p2	(CA)6	12	57	68
isoform_2236	1	p2	(AG)8	16	1	16
isoform_2238	1	p3	(AGC)6	18	10	27
isoform_2241	1	p1	(T)12	12	3165	3176
isoform_2242	1	p2	(GA)18	36	60	95
isoform_2244	1	p2	(TG)6	12	29	40
isoform_2246	1	p3	(CAT)5	15	591	605
isoform_2251	1	c*	(TC)17(TCTCT)4*(TC)8*	61	145	205
isoform_2255	1	p3	(AGC)6	18	12	29
isoform_2256	1	p2	(GA)16	32	795	826
isoform_2259	1	p2	(TC)19	38	258	295
isoform_2261	1	p2	(TC)9	18	11	28
isoform_2263	1	p3	(GAA)10	30	135	164
isoform_2264	1	p3	(CAA)5	15	501	515
isoform_2264	2	p3	(GCC)5	15	1311	1325
isoform_2264	3	p2	(TG)6	12	2904	2915
isoform_2266	1	p3	(GAG)5	15	473	487
isoform_2267	1	c	(GA)6actcgaagag(GA)13	48	6	53
isoform_2271	1	c	(TG)10(AG)20	60	9	68
isoform_2271	2	p3	(TGA)6	18	1309	1326
isoform_2278	1	c	(GAA)11gcacatgcagtatactg(GAA)5	65	136	200
isoform_2283	1	p3	(CAG)7	21	1156	1176
isoform_2285	1	c	(CT)7(CA)7cgcgcgcgttcgcgcgcgcacactcacatacacacacatcgcaaagttt(AC)7	91	117	207
isoform_2286	1	p2	(TC)18	36	3082	3117
isoform_2288	1	c	(TG)14ta(TG)7	44	1835	1878
isoform_2289	1	p2	(GA)19	38	2624	2661
isoform_2291	1	p2	(TC)7	14	44	57
isoform_2292	1	c*	(AG)13(AGCGAG)4*c(GA)16	81	32	112
isoform_2292	2	c	(T)15gtggttttttcctgttgggagagaaggcggaagcgcgcgtgggggcgggaggac(AG)12	93	2861	2953
isoform_2293	1	p2	(GA)8	16	86	101
isoform_2297	1	p2	(AG)7	14	9	22
isoform_2299	1	c	(GC)6(AC)8(TC)6	40	109	148
isoform_2304	1	p2	(CT)8	16	430	445
isoform_2305	1	p2	(GA)12	24	16	39
isoform_2305	2	p2	(AC)6	12	202	213
isoform_2305	3	c	(CAG)5caacagcaacagcaacagcagcaacaa(CAG)6	60	519	578
isoform_2305	4	p3	(CAG)5	15	1494	1508
isoform_2307	1	p1	(C)12	12	18	29
isoform_2307	2	c	(GA)9ggatgtggagaaagagttagatagagagtaagagagcgagagagc(GA)6tgagaggagagaaggtgaggctccgcagcattgcacatccatgactgagcgcgagacgcgcgctgatcgcgcagccccagtactcttcg(TC)7	178	218	395
isoform_2309	1	c*	(GA)9(AGA)6*(AG)10*	50	97	146
isoform_2309	2	p2	(GA)6	12	250	261
isoform_2316	1	p2	(AG)8	16	11	26
isoform_2318	1	p2	(TC)7	14	44	57
isoform_2318	2	p2	(CT)16	32	302	333
isoform_2321	1	p2	(AG)22	44	1	44
isoform_2321	2	p3	(TGA)6	18	1143	1160
isoform_2323	1	p2	(GT)14	28	2959	2986
isoform_2330	1	p1	(A)33	33	3157	3189
isoform_2335	1	p2	(AG)23	46	22	67
isoform_2336	1	c	(CT)8(CA)6	28	74	101
isoform_2337	1	p2	(GA)6	12	3010	3021
isoform_2340	1	p2	(GA)18	36	813	848
isoform_2343	1	p5	(TTGTT)4	20	2963	2982
isoform_2350	1	p2	(CT)18	36	92	127
isoform_2352	1	c	(TC)10gctcgcgcaccacacataatcacagacacggcgctcgcactatcttttctctgcagcttttatcactaccga(CT)10cacacacacacg(CA)13	150	72	221
isoform_2360	1	p2	(GA)6	12	168	179
isoform_2362	1	p3	(GAC)8	24	2944	2967
isoform_2365	1	p2	(TC)9	18	2920	2937
isoform_2367	1	c	(GA)6ctc(GA)8	31	22	52
isoform_2381	1	p2	(CA)10	20	236	255
isoform_2385	1	p3	(CAG)5	15	706	720
isoform_2391	1	c	(AG)13gagag(GA)8	47	56	102
isoform_2391	2	p2	(GA)16	32	2914	2945
isoform_2397	1	p2	(AG)7	14	31	44
isoform_2407	1	c	(GA)11ttaatgtcgagtaggaga(AG)6	52	30	81
isoform_2408	1	p2	(TC)6	12	3054	3065
isoform_2412	1	p2	(AG)10	20	19	38
isoform_2412	2	p3	(GAC)5	15	180	194
isoform_2416	1	c	(TC)13(CT)7	40	90	129
isoform_2417	1	p2	(TC)6	12	45	56
isoform_2421	1	p3	(TTC)9	27	103	129
isoform_2425	1	p2	(AG)22	44	79	122
isoform_2426	1	c	(TC)10gctcgcgcaccacacataatcacagccacggcgctcgcactatcttttctctgcagcttttatcactaccga(CT)10cacacacacacgcacacacaca(AC)6	146	72	217
isoform_2434	1	p3	(AGC)5	15	74	88
isoform_2437	1	p3	(CAT)5	15	584	598
isoform_2439	1	c	(GA)7gggagggcaggcggagctgggcgcat(AG)20	80	21	100
isoform_2442	1	p3	(CAT)9	27	1338	1364
isoform_2444	1	c	(AG)8gagg(GA)6	32	157	188
isoform_2446	1	p2	(CT)12	24	540	563
isoform_2449	1	c	(GA)8gctgttgacagagaataggactattacccatcttgcatgctctcttcatcgtcgattgcaaggttctgtcagctttgtgtgtagggtggacgtgctct(GA)20	154	50	203
isoform_2450	1	c	(CT)9(CA)8	34	61	94
isoform_2451	1	p1	(T)15	15	2721	2735
isoform_2458	1	p3	(TGA)6	18	1189	1206
isoform_2459	1	p2	(CA)15	30	195	224
isoform_2463	1	p2	(TC)9	18	2629	2646
isoform_2465	1	p2	(GA)7	14	105	118
isoform_2466	1	p2	(GA)10	20	46	65
isoform_2467	1	p2	(GA)6	12	6	17
isoform_2468	1	p2	(TC)13	26	2057	2082
isoform_2469	1	c	(CT)16ca(CT)6	46	99	144
isoform_2470	1	c	(GAA)6gcacatgcagtatactg(GAA)5	50	136	185
isoform_2471	1	p2	(AC)7	14	12	25
isoform_2472	1	p3	(TGA)6	18	1079	1096
isoform_2473	1	p2	(AG)10	20	1	20
isoform_2477	1	c	(AG)24atactgacatactgtcttctgc(AG)6ggcgaaccagggtctttctgcactcgcacaaatacttagcgaagggcgaagactgtacaat(AG)9atactgacatactgtcttctgcac(AG)13	211	87	297
isoform_2481	1	p2	(CT)16	32	88	119
isoform_2482	1	p2	(GA)7	14	18	31
isoform_2485	1	c	(GC)7atgtgtgtgtgagagtgt(GA)17	66	58	123
isoform_2495	1	p1	(G)13	13	1500	1512
isoform_2497	1	p2	(GA)23	46	87	132
isoform_2500	1	p2	(TC)19	38	416	453
isoform_2500	2	p1	(T)14	14	2311	2324
isoform_2500	3	p2	(GT)6	12	2583	2594
isoform_2502	1	p3	(AGC)5	15	74	88
isoform_2504	1	c	(CA)8ctca(CACG)5(CA)7	54	198	251
isoform_2512	1	c	(GA)8ctc(AG)18	55	178	232
isoform_2514	1	p3	(GAA)5	15	21	35
isoform_2515	1	p2	(TC)9	18	27	44
isoform_2517	1	p2	(AG)9	18	23	40
isoform_2520	1	p2	(AG)8	16	11	26
isoform_2520	2	p2	(GA)9	18	143	160
isoform_2521	1	p1	(C)20	20	2928	2947
isoform_2530	1	p2	(GA)17	34	19	52
isoform_2532	1	p2	(AG)28	56	291	346
isoform_2532	2	p3	(AGA)6	18	655	672
isoform_2533	1	p2	(GA)12	24	7	30
isoform_2533	2	c	(GA)11(AG)11	44	2533	2576
isoform_2534	1	p1	(T)12	12	367	378
isoform_2536	1	c*	(TCCC)5(CT)9*	37	53	89
isoform_2541	1	p2	(TC)6	12	3108	3119
isoform_2542	1	p2	(TC)8	16	221	236
isoform_2544	1	p1	(T)13	13	251	263
isoform_2547	1	c	(TC)14(AC)11gcacacacacacgctcagaccgagcgcgcacagccgcacgcacgcgcacacaaaaacgcacacattca(TC)8	134	154	287
isoform_2552	1	c*	(GA)6(AGA)5*gaagaaagagagagaagagg(AGA)7	65	5	69
isoform_2552	2	p1	(T)12	12	686	697
isoform_2554	1	p2	(CA)7	14	34	47
isoform_2557	1	p2	(GT)8	16	4	19
isoform_2566	1	p2	(CT)10	20	92	111
isoform_2570	1	c	(GA)7gggagggcaggcggagctgggcgcat(AG)23	86	9	94
isoform_2574	1	c	(TC)7gcaccacacataatcgcacacacggcgctcgcactatcttttctctgcagcttttatcactatcgacata(CT)9	102	65	166
isoform_2582	1	p2	(TC)7	14	53	66
isoform_2583	1	p1	(A)16	16	3159	3174
isoform_2584	1	p2	(AG)22	44	51	94
isoform_2588	1	p1	(G)16	16	1423	1438
isoform_2592	1	p2	(CA)10	20	506	525
isoform_2609	1	p2	(CT)7	14	15	28
isoform_2610	1	p2	(AG)6	12	106	117
isoform_2611	1	c	(GA)8gctgttgacagagaataggactattacccatcttgcatgctctcttcatcgtcgattgcaaggttctgtcagctttgtgtgtagggtggacgtgctct(GA)21	156	55	210
isoform_2619	1	p2	(TC)6	12	1	12
isoform_2622	1	c	(CT)8(CA)13	42	57	98
isoform_2631	1	c	(A)21gat(A)21	45	3186	3230
isoform_2632	1	p2	(GA)12	24	2361	2384
isoform_2634	1	p2	(AG)10	20	1	20
isoform_2638	1	p3	(AGC)5	15	76	90
isoform_2639	1	p1	(T)13	13	3014	3026
isoform_2640	1	p3	(AGC)5	15	209	223
isoform_2643	1	p2	(CT)14	28	42	69
isoform_2643	2	p2	(CT)9	18	2882	2899
isoform_2653	1	p1	(T)12	12	3062	3073
isoform_2656	1	p2	(CA)11	22	243	264
isoform_2662	1	p2	(AG)9	18	19	36
isoform_2664	1	p2	(GA)6	12	176	187
isoform_2669	1	p1	(G)20	20	2958	2977
isoform_2670	1	p2	(AG)8	16	32	47
isoform_2671	1	c	(CT)9cactctct(CA)14	54	250	303
isoform_2671	2	p1	(C)21	21	2849	2869
isoform_2672	1	p2	(TC)12	24	346	369
isoform_2673	1	p2	(AG)7	14	11	24
isoform_2673	2	p3	(GAC)5	15	166	180
isoform_2685	1	p2	(TC)9	18	2923	2940
isoform_2686	1	c	(GA)9gtgcgagcgagcgagaggagagggggagagcgcgtgcctgcttgcgtacgc(GT)6(GA)7	95	12	106
isoform_2691	1	p2	(CT)21	42	66	107
isoform_2695	1	p2	(AG)36	72	300	371
isoform_2696	1	c	(GA)6ctc(GA)8	31	15	45
isoform_2697	1	c	(TGA)7cgacgaggag(GAT)10	61	381	441
isoform_2704	1	p2	(TC)8	16	2838	2853
isoform_2707	1	p2	(AG)15	30	10	39
isoform_2714	1	c	(CT)10cg(CT)6	34	74	107
isoform_2717	1	p2	(TC)27	54	3040	3093
isoform_2723	1	p2	(AG)7	14	10	23
isoform_2723	2	p3	(GAC)5	15	165	179
isoform_2724	1	p2	(AG)6	12	34	45
isoform_2730	1	c	(TC)10gctcgcgcaccacacataatcacagacacggcgctcgcactatcttttctctgcagcttttatcactaccga(CT)9(CA)6cg(CA)13	150	71	220
isoform_2732	1	p3	(CAA)5	15	399	413
isoform_2732	2	p3	(GCC)5	15	1209	1223
isoform_2732	3	p2	(TG)6	12	2802	2813
isoform_2736	1	p2	(GA)17	34	2731	2764
isoform_2741	1	c	(GA)9gtgcgagcgagcgagaggagagggggagagcgcgtgcctgcttgcgtacgc(GT)6(GA)7	95	6	100
isoform_2746	1	p2	(CT)11	22	228	249
isoform_2747	1	c	(TG)8(AG)9	34	66	99
isoform_2749	1	p2	(CT)6	12	3033	3044
isoform_2750	1	p3	(GGT)6	18	2489	2506
isoform_2761	1	c	(CT)16ca(CT)6	46	103	148
isoform_2766	1	p4	(GAGC)5	20	23	42
isoform_2774	1	p3	(GGC)5	15	2606	2620
isoform_2775	1	p2	(TC)19	38	219	256
isoform_2780	1	p2	(TC)12	24	171	194
isoform_2781	1	p3	(TGA)5	15	1897	1911
isoform_2790	1	p6	(ATGCCC)4	24	2370	2393
isoform_2792	1	p2	(GA)10	20	6	25
isoform_2799	1	p2	(CT)14	28	163	190
isoform_2801	1	p3	(GCA)6	18	126	143
isoform_2805	1	p2	(AG)17	34	6	39
isoform_2807	1	p2	(AG)20	40	47	86
isoform_2808	1	p2	(GT)8	16	14	29
isoform_2808	2	p6	(CATCGC)4	24	403	426
isoform_2813	1	p2	(GA)10	20	377	396
isoform_2814	1	c	(T)15gtggtttttttcctgttgggagagaaggcggaagcgcgcgtgggggcgggaggac(AG)12	94	2666	2759
isoform_2820	1	c	(TG)6(AG)7aagagagagactgagagagtga(GT)15(GA)12	102	1	102
isoform_2830	1	c	(C)12aacaaacaaa(C)13	35	2997	3031
isoform_2832	1	c	(TG)8(AG)6t(GA)8	45	37	81
isoform_2838	1	p2	(AG)14	28	1	28
isoform_2839	1	p3	(AGA)6	18	285	302
isoform_2841	1	c	(CA)8(CTCG)6	40	112	151
isoform_2849	1	p2	(GA)30	60	81	140
isoform_2855	1	c	(GA)13g(GA)7	41	27	67
isoform_2856	1	p2	(GA)17	34	3	36
isoform_2863	1	p2	(CT)17	34	91	124
isoform_2864	1	p2	(CG)8	16	173	188
isoform_2874	1	p2	(TC)7	14	3082	3095
isoform_2877	1	c	(GA)6actcgaagag(GA)13	48	6	53
isoform_2881	1	c	(TC)19gctcaca(AC)9tcaca(CG)6	80	36	115
isoform_2887	1	p1	(G)21	21	1831	1851
isoform_2887	2	p3	(GGT)6	18	2538	2555
isoform_2892	1	p2	(TC)11	22	115	136
isoform_2901	1	c	(CT)11ccg(TC)6	37	47	83
isoform_2903	1	p2	(TC)12	24	3026	3049
isoform_2903	2	p1	(A)14	14	3173	3186
isoform_2904	1	c	(CT)17(CA)6g(AC)22	91	162	252
isoform_2905	1	p2	(CT)18	36	88	123
isoform_2906	1	p2	(AG)18	36	810	845
isoform_2907	1	p2	(CT)9	18	62	79
isoform_2912	1	p2	(GA)6	12	44	55
isoform_2912	2	p1	(A)13	13	2009	2021
isoform_2914	1	p1	(T)12	12	256	267
isoform_2920	1	p3	(GCA)5	15	3	17
isoform_2920	2	p2	(CA)6	12	2406	2417
isoform_2925	1	p2	(CA)6	12	108	119
isoform_2926	1	c	(CA)8(CG)6	28	347	374
isoform_2930	1	p2	(AG)6	12	61	72
isoform_2932	1	c	(AG)15tgtgtgta(TG)12(AG)15	92	1	92
isoform_2937	1	p2	(AG)28	56	302	357
isoform_2941	1	p2	(GA)18	36	29	64
isoform_2942	1	p3	(AGA)5	15	7	21
isoform_2958	1	p1	(C)13	13	190	202
isoform_2959	1	p2	(AC)10	20	242	261
isoform_2959	2	p1	(T)14	14	2916	2929
isoform_2961	1	p1	(T)12	12	3068	3079
isoform_2965	1	p3	(AGA)6	18	336	353
isoform_2977	1	p1	(T)13	13	2380	2392
isoform_2982	1	p2	(TA)7	14	1621	1634
isoform_2984	1	p1	(T)15	15	2807	2821
isoform_2986	1	c	(TC)19tgtctctctctcgagcctctctctctcagag(TC)6ttctga(CG)8(CA)8	119	111	229
isoform_2987	1	p1	(C)17	17	2662	2678
isoform_2988	1	p1	(T)17	17	1293	1309
isoform_2989	1	p2	(GA)7	14	21	34
isoform_2992	1	p2	(CA)6	12	432	443
isoform_2994	1	p1	(T)13	13	2948	2960
isoform_3000	1	p1	(T)12	12	1291	1302
isoform_3002	1	p2	(CT)9	18	2766	2783
isoform_3008	1	p4	(GAGT)5	20	33	52
isoform_3010	1	c	(GA)15tagagagaga(AG)10(GA)6g(GA)11	95	380	474
isoform_3013	1	c	(GA)6gcacgcagctcatatcgattcggctcgcgaatgaggaaagcctaggcgaggagtgcaggcgctttcttgcct(TC)13	110	95	204
isoform_3016	1	p2	(TC)8	16	20	35
isoform_3017	1	p3	(AGC)6	18	10	27
isoform_3025	1	p2	(CT)11	22	2842	2863
isoform_3035	1	p2	(AG)8	16	2316	2331
isoform_3042	1	p2	(AG)10	20	38	57
isoform_3042	2	c	(AG)23gttcatgcgtgtccgcgcttgcgcacatgcttatatagcgctgtaggtgcgcagacgtttgtctcaagttgcctgtgt(GA)16	156	166	321
isoform_3045	1	p2	(CT)12	24	186	209
isoform_3048	1	p1	(T)14	14	2450	2463
isoform_3050	1	p2	(GA)9	18	29	46
isoform_3051	1	p1	(G)25	25	636	660
isoform_3052	1	p2	(AG)17	34	37	70
isoform_3053	1	p2	(AG)16	32	8	39
isoform_3056	1	p1	(T)13	13	114	126
isoform_3065	1	p2	(GA)21	42	6	47
isoform_3065	2	c	(TG)6agagagagac(AG)7	36	166	201
isoform_3066	1	p2	(TC)14	28	115	142
isoform_3066	2	p1	(T)16	16	2086	2101
isoform_3067	1	p2	(GA)6	12	32	43
isoform_3067	2	p2	(AC)13	26	941	966
isoform_3070	1	p2	(GC)6	12	434	445
isoform_3071	1	p2	(AC)7	14	2405	2418
isoform_3071	2	c	(AC)8tcagccccggtttccttgccgtcttttgctcatcggaggcaagttgcaacaca(AC)10	89	2619	2707
isoform_3071	3	c	(CA)6cctaattgtgctggcaaatgagctcccacacaacactaaggccacacacacaccctagcagcatgccacgctatcagcgaccttctt(TC)7	113	2869	2981
isoform_3072	1	p3	(CAT)6	18	1487	1504
isoform_3072	2	p1	(A)13	13	1821	1833
isoform_3074	1	p2	(TG)7	14	2705	2718
isoform_3077	1	c	(CT)18(CA)8	52	70	121
isoform_3078	1	p2	(TC)10	20	58	77
isoform_3087	1	c	(T)25(G)18	43	2697	2739
isoform_3088	1	p2	(AG)17	34	58	91
isoform_3092	1	p2	(TC)7	14	118	131
isoform_3095	1	p3	(GGT)5	15	2419	2433
isoform_3096	1	p3	(GGC)5	15	2610	2624
isoform_3099	1	p2	(GA)6	12	79	90
isoform_3102	1	c	(TG)6(AG)15	42	1	42
isoform_3107	1	c	(GAA)11gcacatgcagtatactg(GAA)5	65	136	200
isoform_3108	1	p2	(AG)16	32	47	78
isoform_3109	1	p2	(CG)8	16	223	238
isoform_3111	1	p1	(C)29	29	100	128
isoform_3112	1	p2	(TC)9	18	2628	2645
isoform_3114	1	p1	(T)13	13	1335	1347
isoform_3114	2	p1	(T)14	14	2778	2791
isoform_3117	1	c	(TC)7gcaccacacataatcgcacacacggcgctcgcactatcttttctctgcagcttttatcactatcgacata(CT)10	104	74	177
isoform_3119	1	p1	(G)22	22	267	288
isoform_3130	1	p3	(TGC)7	21	1768	1788
isoform_3132	1	p1	(T)12	12	2953	2964
isoform_3133	1	p2	(CA)9	18	4	21
isoform_3134	1	p2	(TG)7	14	259	272
isoform_3135	1	p2	(AT)6	12	2600	2611
isoform_3143	1	p3	(CAT)5	15	1896	1910
isoform_3143	2	p1	(A)12	12	3038	3049
isoform_3145	1	c	(TC)9tttcacgcca(TC)6	40	26	65
isoform_3147	1	p3	(CTT)5	15	267	281
isoform_3152	1	p3	(TCA)5	15	430	444
isoform_3153	1	c	(GT)7(GA)11	36	6	41
isoform_3155	1	p2	(GA)6	12	55	66
isoform_3164	1	p2	(AG)6	12	1	12
isoform_3165	1	p1	(A)16	16	3041	3056
isoform_3168	1	p2	(GA)6	12	15	26
isoform_3172	1	p1	(A)12	12	84	95
isoform_3173	1	c	(TC)21gct(CA)8ctcaca(CG)6	79	36	114
isoform_3174	1	p2	(CT)13	26	161	186
isoform_3177	1	p2	(CT)10	20	2775	2794
isoform_3178	1	p2	(GA)10	20	17	36
isoform_3180	1	p6	(GGGATG)4	24	2673	2696
isoform_3183	1	p2	(CA)6	12	145	156
isoform_3185	1	p3	(TGA)5	15	498	512
isoform_3187	1	c	(GC)7a(AC)9	33	103	135
isoform_3194	1	p2	(TG)13	26	28	53
isoform_3195	1	c	(GAG)7ggag(GGA)5	40	242	281
isoform_3201	1	p2	(AC)6	12	44	55
isoform_3204	1	p2	(TG)16	32	26	57
isoform_3206	1	p1	(A)13	13	2750	2762
isoform_3207	1	p2	(TC)7	14	136	149
isoform_3209	1	p3	(GAG)6	18	221	238
isoform_3215	1	p1	(T)13	13	2712	2724
isoform_3221	1	p3	(GAT)5	15	1501	1515
isoform_3222	1	c	(CT)6cctctcctctcaccacaccacca(AC)6	47	111	157
isoform_3222	2	p2	(AC)6	12	859	870
isoform_3223	1	p2	(CA)7	14	117	130
isoform_3228	1	p2	(AC)15	30	102	131
isoform_3228	2	c	(GA)18gcgctgtctcctcagcgtcagcgacacacaaccatcaagcccgtctgcggggcttgggtcttggtgcccacatcgttctctgtc(GA)7	134	268	401
isoform_3228	3	p2	(GA)6	12	2926	2937
isoform_3229	1	p1	(A)14	14	2889	2902
isoform_3231	1	p1	(C)25	25	2833	2857
isoform_3232	1	p2	(TG)8	16	28	43
isoform_3236	1	p3	(GCA)6	18	149	166
isoform_3237	1	p2	(TG)17	34	35	68
isoform_3239	1	p2	(CG)7	14	1	14
isoform_3239	2	p2	(TC)14	28	121	148
isoform_3240	1	p2	(CA)12	24	153	176
isoform_3243	1	c	(GA)17gctgcaaagcgcaacgttgagctatcggcaagctgtgcgct(GA)14	103	79	181
isoform_3244	1	c	(AG)6gcctcactatcccagccatgctgcgagtgtgttctgacaacaaaggggggagg(GA)10	85	76	160
isoform_3245	1	p2	(GA)18	36	67	102
isoform_3250	1	p3	(GCA)5	15	167	181
isoform_3254	1	p2	(TC)19	38	194	231
isoform_3255	1	p3	(CAT)5	15	591	605
isoform_3259	1	c	(GA)9ggatggggagaaagagttagatagagagtaagagagcgagagagc(GA)10aggtgagctagagatgcaataatgact(GA)7	124	91	214
isoform_3263	1	c	(AG)10(TG)9ttgtgt(GA)15	74	1	74
isoform_3264	1	p2	(CA)6	12	211	222
isoform_3267	1	p1	(T)12	12	179	190
isoform_3272	1	c	(GA)11gtggagaaagagtt(TG)9	54	211	264
isoform_3276	1	p1	(T)14	14	2776	2789
isoform_3278	1	p3	(AGC)5	15	74	88
isoform_3279	1	p2	(AG)44	88	201	288
isoform_3282	1	p2	(CT)12	24	202	225
isoform_3285	1	p2	(AG)8	16	23	38
isoform_3287	1	p2	(AG)35	70	325	394
isoform_3296	1	c	(AG)9t(GA)8	35	29	63
isoform_3306	1	p3	(CTC)7	21	1638	1658
isoform_3307	1	p2	(CT)7	14	49	62
isoform_3308	1	p2	(TC)6	12	199	210
isoform_3310	1	p3	(AGC)5	15	87	101
isoform_3317	1	c	(AG)9aaggtgagctagagatgcaataatgact(GA)7	60	1	60
isoform_3322	1	p2	(TC)17	34	165	198
isoform_3324	1	p2	(AG)12	24	41	64
isoform_3329	1	p2	(GA)22	44	127	170
isoform_3331	1	p2	(TC)6	12	1138	1149
isoform_3333	1	p2	(AG)18	36	36	71
isoform_3334	1	p2	(AG)6	12	1	12
isoform_3334	2	p2	(GA)9	18	132	149
isoform_3335	1	p2	(AG)19	38	32	69
isoform_3337	1	p2	(CT)10	20	32	51
isoform_3338	1	p2	(TG)16	32	26	57
isoform_3339	1	c	(TG)16(AG)14	60	206	265
isoform_3342	1	p2	(TC)18	36	19	54
isoform_3343	1	p2	(CT)8	16	116	131
isoform_3344	1	p2	(GT)9	18	46	63
isoform_3346	1	p2	(AG)8	16	227	242
isoform_3347	1	p2	(TC)15	30	23	52
isoform_3347	2	p2	(CT)14	28	299	326
isoform_3349	1	p2	(AG)20	40	78	117
isoform_3350	1	p1	(A)13	13	73	85
isoform_3355	1	c	(CT)7ttctctctctctt(AC)7	41	27	67
isoform_3357	1	p2	(CA)8	16	62	77
isoform_3357	2	p2	(TC)8	16	247	262
isoform_3358	1	c	(CT)13gtgtgtgtgggagtctactctcttttagttcatcatctcccagcactgatgcagcttttaatgtg(CT)7	105	150	254
isoform_3358	2	p2	(AC)12	24	403	426
isoform_3362	1	p3	(CCT)6	18	104	121
isoform_3363	1	p2	(CA)6	12	378	389
isoform_3364	1	p2	(GA)14	28	202	229
isoform_3365	1	p2	(AG)17	34	114	147
isoform_3367	1	p1	(C)20	20	2980	2999
isoform_3373	1	c	(GA)7ggagatgacgaggcgaggagagagaagatgaagaagagaggagagagacggaagagagagaggagatccaccccaactccgcggcgaga(AG)15	133	660	792
isoform_3377	1	p2	(GA)9	18	28	45
isoform_3378	1	p1	(T)12	12	2905	2916
isoform_3380	1	p2	(AG)15	30	91	120
isoform_3381	1	p2	(GA)7	14	179	192
isoform_3383	1	p3	(GCA)6	18	157	174
isoform_3384	1	p2	(GA)20	40	174	213
isoform_3386	1	c	(TC)22gct(CA)8ctcaca(CG)6	81	36	116
isoform_3390	1	p3	(CAA)5	15	275	289
isoform_3390	2	p2	(TG)6	12	2678	2689
isoform_3391	1	p2	(TC)6	12	2533	2544
isoform_3392	1	c	(GA)8tggtgggcgctttcggct(GA)15	64	93	156
isoform_3397	1	p2	(TG)16	32	18	49
isoform_3398	1	p2	(GT)14	28	2765	2792
isoform_3399	1	c	(TC)11c(CA)10	43	2792	2834
isoform_3400	1	p2	(GA)6	12	2765	2776
isoform_3401	1	c	(CT)19ca(CT)6	52	104	155
isoform_3403	1	p2	(TG)10	20	2634	2653
isoform_3411	1	p2	(GA)6	12	6	17
isoform_3412	1	p2	(GA)15	30	295	324
isoform_3412	2	p1	(T)15	15	882	896
isoform_3413	1	c	(AG)9t(GA)8	35	35	69
isoform_3416	1	c	(GA)8gtc(GA)8	35	10	44
isoform_3421	1	p2	(TC)12	24	237	260
isoform_3424	1	c	(C)14ttt(TC)6	29	132	160
isoform_3424	2	p4	(TCCC)6	24	297	320
isoform_3424	3	p2	(GA)19	38	426	463
isoform_3424	4	c	(CT)6tcctctttgcaatacacgcaatttgacgcaaacgtaccaattcaggtca(CT)15	91	631	721
isoform_3428	1	p2	(CT)7	14	33	46
isoform_3430	1	p6	(CTCCCT)4	24	50	73
isoform_3435	1	p2	(CT)12	24	2866	2889
isoform_3440	1	c	(AG)10(GA)9gctgcaaaagcgcaacgttgagctatcggcaagctgtgcgct(GA)13	106	1	106
isoform_3442	1	p2	(CA)17	34	57	90
isoform_3443	1	p2	(AG)30	60	300	359
isoform_3450	1	p3	(CTT)7	21	231	251
isoform_3456	1	p2	(GA)10	20	76	95
isoform_3459	1	p6	(GGGATG)4	24	2674	2697
isoform_3460	1	c	(GC)8ac(CA)6	30	91	120
isoform_3461	1	p2	(CT)17	34	344	377
isoform_3464	1	p2	(GA)6	12	2	13
isoform_3466	1	c	(AC)6caccacagccatcttccttccctgctcatttctctcgtcctcttctctacctat(AG)16	98	15	112
isoform_3467	1	c	(GA)17gctgcaaagcgcaacgttgagctatcggcaagctgtgcgct(GA)13	101	80	180
isoform_3473	1	c	(GA)8gggacagaaccctcacagcgaagttatagtctcagactctgtgaggagaga(AG)12	91	15	105
isoform_3474	1	p2	(CT)12	24	48	71
isoform_3475	1	p3	(CAT)8	24	1314	1337
isoform_3479	1	c	(CG)6catgtgtgtgtgagagtgt(GA)17	65	1	65
isoform_3480	1	p2	(CT)7	14	30	43
isoform_3482	1	c	(GA)10ctcagagagaga(AG)13	58	52	109
isoform_3485	1	p1	(C)16	16	2809	2824
isoform_3486	1	c	(A)13caaaaacccccacaa(AC)7	42	203	244
isoform_3488	1	c	(TC)20(AC)13	66	18	83
isoform_3489	1	p2	(AG)15	30	1	30
isoform_3489	2	p2	(GA)30	60	380	439
isoform_3491	1	p1	(T)15	15	2795	2809
isoform_3492	1	p2	(AG)8	16	109	124
isoform_3493	1	p2	(TC)7	14	49	62
isoform_3493	2	c	(AG)7(TG)6	26	554	579
isoform_3494	1	c	(T)21gatccattt(G)17	47	2670	2716
isoform_3495	1	p2	(TC)7	14	2978	2991
isoform_3497	1	p2	(CA)6	12	150	161
isoform_3506	1	c	(GA)6a(AG)13	39	56	94
isoform_3508	1	p3	(AGA)6	18	338	355
isoform_3509	1	c	(AG)8c(GA)9	35	23	57
isoform_3509	2	c	(TC)10(AC)8	36	205	240
isoform_3509	3	c	(AC)9(TC)14	46	371	416
isoform_3511	1	p2	(GA)15	30	68	97
isoform_3513	1	p3	(GCA)5	15	119	133
isoform_3515	1	p2	(GA)9	18	233	250
isoform_3516	1	p2	(GA)21	42	144	185
isoform_3518	1	p3	(CAG)5	15	1781	1795
isoform_3519	1	p2	(AG)18	36	15	50
isoform_3519	2	p3	(CTC)9	27	862	888
isoform_3521	1	p2	(AC)8	16	147	162
isoform_3522	1	c	(CT)9(CA)20	58	245	302
isoform_3524	1	p2	(CT)7	14	15	28
isoform_3525	1	p1	(A)12	12	2983	2994
isoform_3530	1	p2	(GA)11	22	85	106
isoform_3534	1	p2	(TC)15	30	122	151
isoform_3538	1	c	(TC)16ctctct(C)12	50	97	146
isoform_3546	1	c	(TC)8g(CT)10ccctccacctc(CA)13	74	174	247
isoform_3547	1	p3	(GAT)6	18	733	750
isoform_3562	1	p2	(AG)8	16	13	28
isoform_3564	1	p2	(TG)7	14	47	60
isoform_3566	1	p2	(AG)15	30	154	183
isoform_3569	1	p2	(TG)17	34	29	62
isoform_3570	1	p2	(GT)9	18	35	52
isoform_3577	1	p2	(GT)9	18	46	63
isoform_3586	1	p3	(AGC)5	15	74	88
isoform_3591	1	p3	(GCA)5	15	111	125
isoform_3593	1	p1	(G)13	13	2924	2936
isoform_3594	1	p2	(TC)12	24	86	109
isoform_3594	2	c	(CT)9cc(CT)6	32	2623	2654
isoform_3599	1	p3	(TCC)5	15	55	69
isoform_3607	1	p3	(TCC)5	15	70	84
isoform_3616	1	p2	(GT)6	12	391	402
isoform_3616	2	p3	(CCA)5	15	2704	2718
isoform_3617	1	p2	(TC)6	12	271	282
isoform_3619	1	p2	(GA)20	40	7	46
isoform_3623	1	p2	(GA)26	52	114	165
isoform_3634	1	p2	(GA)21	42	145	186
isoform_3636	1	c	(T)21gatccattt(G)18	48	2676	2723
isoform_3640	1	p2	(AG)12	24	1	24
isoform_3644	1	p2	(TC)12	24	2820	2843
isoform_3651	1	c	(GA)8tggtgggcgctttcggct(GA)11	56	97	152
isoform_3652	1	p1	(C)24	24	2798	2821
isoform_3653	1	p2	(GA)6	12	60	71
isoform_3662	1	p2	(TC)11	22	243	264
isoform_3663	1	p3	(GAG)5	15	1660	1674
isoform_3674	1	p2	(TC)8	16	2948	2963
isoform_3677	1	p3	(TTC)5	15	110	124
isoform_3680	1	p1	(A)14	14	2761	2774
isoform_3683	1	p1	(T)13	13	1246	1258
isoform_3683	2	p1	(T)14	14	2689	2702
isoform_3688	1	c	(TG)10(AG)13	46	47	92
isoform_3697	1	p3	(GAT)5	15	1106	1120
isoform_3698	1	p2	(GA)16	32	103	134
isoform_3699	1	p2	(TG)7	14	2811	2824
isoform_3704	1	p1	(A)13	13	75	87
isoform_3713	1	p2	(AC)7	14	129	142
isoform_3727	1	c	(CT)9(CA)22	62	105	166
isoform_3746	1	c	(TC)7aagctgccataagcgttcatctgctagagactgttaatctgaatgtcttgtctttcacgtccctgg(TC)24	128	73	200
isoform_3750	1	c	(GA)9ggatggggagaaagagtagatagagagtaagagagcgagagagc(GA)10aggtgagctagagatgcaataatgact(GA)7	123	20	142
isoform_3753	1	p2	(AC)8	16	220	235
isoform_3753	2	c	(AG)6tgaaagagctctcataattcgctctccttctagaagcaaatctatgctcttaaggtagttttaagacaaatcctgc(AG)9	106	518	623
isoform_3755	1	c	(CA)6ctctc(CT)6	29	266	294
isoform_3755	2	p2	(AG)7	14	2833	2846
isoform_3756	1	p2	(GA)7	14	41	54
isoform_3756	2	c	(CAG)5gcagctctgtcgttcaagtcttcagcgctgctcagcgcttacggagagatggagcgaggaggcgcggcggcattgttgcagcaa(CAG)5	114	914	1027
isoform_3756	3	p3	(CAG)5	15	1521	1535
isoform_3756	4	p1	(C)17	17	2519	2535
isoform_3758	1	c	(AG)6g(GA)7	27	1	27
isoform_3759	1	p3	(CTC)5	15	95	109
isoform_3759	2	p1	(G)12	12	1576	1587
isoform_3760	1	p2	(AG)13	26	1	26
isoform_3761	1	p2	(CT)28	56	2862	2917
isoform_3763	1	p2	(TC)9	18	70	87
isoform_3764	1	c	(AG)9atgatt(GA)15ggcgcaccacccctctgcatggggaggaggaggagagaattttgacgtcgttcaaacaatcttacaacagacttaaagatctatccggggagagagg(GA)9	169	101	269
isoform_3771	1	c	(CT)11(CA)21	64	110	173
isoform_3775	1	p1	(T)13	13	2579	2591
isoform_3780	1	p2	(GA)8	16	8	23
isoform_3781	1	p2	(GA)6	12	29	40
isoform_3784	1	p1	(T)12	12	2173	2184
isoform_3786	1	p2	(GA)12	24	77	100
isoform_3786	2	c	(CA)7cc(CA)7	30	273	302
isoform_3789	1	p2	(AG)16	32	1	32
isoform_3796	1	p2	(TG)10	20	2151	2170
isoform_3800	1	c	(GA)10ggagagcggggaggaaagcagggaaagagagaaaga(GT)11	78	19	96
isoform_3805	1	p1	(A)16	16	2766	2781
isoform_3807	1	c	(AC)6aatacacagcg(CA)10	43	63	105
isoform_3807	2	c	(GA)7g(GA)6	27	220	246
isoform_3808	1	p4	(GCAG)5	20	55	74
isoform_3810	1	p2	(AG)12	24	116	139
isoform_3814	1	p2	(TG)15	30	26	55
isoform_3815	1	p1	(T)14	14	2670	2683
isoform_3818	1	p2	(TC)6	12	199	210
isoform_3822	1	p2	(AG)28	56	1	56
isoform_3823	1	p3	(CAT)5	15	18	32
isoform_3830	1	p2	(CA)8	16	134	149
isoform_3832	1	p2	(GA)28	56	193	248
isoform_3836	1	p2	(TC)7	14	1185	1198
isoform_3838	1	p2	(CT)10	20	33	52
isoform_3838	2	p3	(ACA)7	21	970	990
isoform_3842	1	p2	(TC)6	12	2640	2651
isoform_3843	1	c	(CT)8ccctctctctcagtgcgcaca(CG)7	51	19	69
isoform_3845	1	p2	(GT)10	20	35	54
isoform_3846	1	c	(CT)12catatccaca(CT)17(CG)7	82	186	267
isoform_3846	2	c	(CT)6tcc(AAG)5	30	2604	2633
isoform_3848	1	p2	(TG)7	14	68	81
isoform_3851	1	p2	(AG)6	12	1	12
isoform_3851	2	p2	(GT)12	24	258	281
isoform_3854	1	p1	(T)15	15	2893	2907
isoform_3855	1	p2	(AG)9	18	137	154
isoform_3858	1	c	(GT)6(GA)7	26	45	70
isoform_3859	1	c	(TG)10agtgt(GA)17	59	124	182
isoform_3859	2	p2	(AC)6	12	469	480
isoform_3861	1	p3	(AGT)5	15	2	16
isoform_3862	1	p2	(AG)18	36	63	98
isoform_3864	1	c	(CTG)5ccgccaccgccgacgctgcagctgagctcgtcttcatcaattgggaaaactctctg(TCTCCC)5tctc(CT)13	131	39	169
isoform_3871	1	p1	(T)13	13	2842	2854
isoform_3873	1	p2	(CA)6	12	338	349
isoform_3874	1	p2	(CA)10	20	213	232
isoform_3877	1	p1	(C)19	19	2676	2694
isoform_3878	1	p2	(AG)31	62	44	105
isoform_3878	2	c	(AGA)10aggtggaggtgcaggattgcgcattgatttgg(T)12	74	414	487
isoform_3882	1	p2	(AG)8	16	1	16
isoform_3885	1	p1	(A)13	13	2779	2791
isoform_3892	1	c	(CT)17(CA)6	46	56	101
isoform_3893	1	p2	(GT)9	18	35	52
isoform_3896	1	p2	(GA)8	16	166	181
isoform_3898	1	p2	(GA)9	18	72	89
isoform_3900	1	p2	(GA)20	40	122	161
isoform_3901	1	p2	(CT)17	34	24	57
isoform_3902	1	p2	(CT)23	46	64	109
isoform_3902	2	p3	(CAG)5	15	336	350
isoform_3903	1	c	(CT)15(CA)11cccacacacactaattagtcgtcatccgctttccgacacttgttattgagcccccccccg(C)22tcccccgccccccc(CT)9(CA)14	194	57	250
isoform_3904	1	p2	(CA)6	12	146	157
isoform_3911	1	p2	(GA)6	12	279	290
isoform_3913	1	p2	(AG)8	16	1	16
isoform_3915	1	p3	(CTT)6	18	202	219
isoform_3918	1	p1	(T)13	13	2747	2759
isoform_3920	1	c	(C)31aaggggcccaaaaa(AC)6	57	218	274
isoform_3920	2	p4	(CAGC)6	24	2497	2520
isoform_3924	1	p2	(AG)6	12	1	12
isoform_3938	1	p1	(C)17	17	2656	2672
isoform_3945	1	p3	(CCT)6	18	698	715
isoform_3947	1	p3	(AGC)6	18	9	26
isoform_3950	1	p2	(GA)8	16	71	86
isoform_3952	1	p2	(CT)16	32	33	64
isoform_3953	1	p1	(T)12	12	2732	2743
isoform_3954	1	p3	(AGC)6	18	7	24
isoform_3960	1	p2	(CT)10	20	54	73
isoform_3961	1	p2	(TC)13	26	27	52
isoform_3963	1	p2	(CA)7	14	20	33
isoform_3966	1	p2	(CT)15	30	117	146
isoform_3970	1	p2	(GA)11	22	77	98
isoform_3970	2	c	(CA)7cc(CA)7	30	274	303
isoform_3971	1	p2	(AG)7	14	43	56
isoform_3974	1	p2	(AG)7	14	1	14
isoform_3974	2	p2	(AG)30	60	132	191
isoform_3974	3	p2	(AG)6	12	303	314
isoform_3977	1	p2	(CG)7	14	149	162
isoform_3981	1	p2	(GA)8	16	77	92
isoform_3988	1	c	(GA)7tgc(AG)8	33	12	44
isoform_3991	1	p2	(GA)7	14	5	18
isoform_3991	2	p1	(T)12	12	2762	2773
isoform_3993	1	p2	(TC)13	26	11	36
isoform_3994	1	p2	(TG)9	18	173	190
isoform_3996	1	p2	(GA)6	12	223	234
isoform_4005	1	p3	(AAG)5	15	177	191
isoform_4007	1	c	(GT)6gactgtgtgttt(TG)9	42	56	97
isoform_4025	1	p2	(TC)6	12	2935	2946
isoform_4027	1	p2	(TC)17	34	76	109
isoform_4029	1	p2	(GC)7	14	33	46
isoform_4032	1	p2	(GA)24	48	262	309
isoform_4034	1	c	(CT)11(CA)21	64	115	178
isoform_4038	1	p2	(TC)9	18	2629	2646
isoform_4039	1	p2	(AG)12	24	10	33
isoform_4046	1	p2	(AG)8	16	118	133
isoform_4051	1	p2	(AG)6	12	116	127
isoform_4051	2	p2	(AG)7	14	304	317
isoform_4051	3	p2	(CT)13	26	443	468
isoform_4053	1	p2	(GA)16	32	3	34
isoform_4053	2	p2	(GA)19	38	205	242
isoform_4055	1	p2	(GA)16	32	297	328
isoform_4055	2	p1	(T)12	12	790	801
isoform_4056	1	p2	(AC)8	16	198	213
isoform_4056	2	c	(AG)6tgaaagagctctcataattcgctctccttctagaagcaaatctatgctcttaaggtagttttaagacaaatcctgc(AG)9	106	496	601
isoform_4059	1	p2	(CT)6	12	2886	2897
isoform_4061	1	p2	(CT)16	32	56	87
isoform_4063	1	c	(TG)12(GA)19	62	51	112
isoform_4063	2	p2	(AC)6	12	399	410
isoform_4065	1	p2	(AG)8	16	1	16
isoform_4066	1	p2	(GT)9	18	6	23
isoform_4066	2	c	(AG)14at(GA)16	62	179	240
isoform_4069	1	p2	(GA)8	16	39	54
isoform_4073	1	p2	(GA)9	18	2434	2451
isoform_4073	2	p2	(AG)8	16	2573	2588
isoform_4074	1	p2	(CT)25	50	45	94
isoform_4077	1	p2	(AG)9	18	27	44
isoform_4081	1	p1	(T)12	12	2748	2759
isoform_4083	1	p2	(GA)18	36	78	113
isoform_4084	1	p2	(AG)13	26	71	96
isoform_4088	1	p2	(AG)6	12	2472	2483
isoform_4090	1	c	(GA)11gtggagaaagagtt(TG)11	58	72	129
isoform_4091	1	p2	(CA)6	12	316	327
isoform_4093	1	p2	(TC)20	40	13	52
isoform_4093	2	c	(CT)9cg(CT)6	32	157	188
isoform_4094	1	p2	(TC)16	32	85	116
isoform_4096	1	c	(TC)14aagctaagcgtttatctgctagagagtattaatctgagtgtcttgtctttcacgtccctgg(TC)11	111	25	135
isoform_4114	1	p2	(GT)13	26	298	323
isoform_4121	1	c	(CA)6cc(CT)10	34	60	93
isoform_4125	1	p2	(CA)8	16	162	177
isoform_4125	2	p2	(AG)6	12	806	817
isoform_4126	1	p1	(A)12	12	2992	3003
isoform_4128	1	p2	(TG)7	14	19	32
isoform_4131	1	p2	(AG)7	14	1	14
isoform_4142	1	p3	(GAA)12	36	372	407
isoform_4143	1	p2	(TG)8	16	572	587
isoform_4143	2	c	(TG)6cttcaccct(TG)7	35	2093	2127
isoform_4145	1	p2	(AG)7	14	1	14
isoform_4148	1	p2	(CT)14	28	49	76
isoform_4150	1	p1	(G)12	12	2240	2251
isoform_4161	1	c	(AG)10cgcaccacccctatggggaggaggaggagagaattttgacgtcgttcaaacaatcttacaacagactttaaagatcggggggggaggg(GA)13	134	19	152
isoform_4163	1	c	(A)13ggtgtccctctgtgacggtctg(TC)6	47	8	54
isoform_4165	1	p2	(TC)8	16	35	50
isoform_4166	1	p2	(AG)6	12	249	260
isoform_4167	1	p1	(T)15	15	2721	2735
isoform_4169	1	c	(CTG)10ctactctcgctttctcttctctcc(CT)8	70	69	138
isoform_4171	1	p2	(CA)15	30	196	225
isoform_4171	2	c	(AG)8tgaaagagctctcataattcgctctccttctagaagcaaagctatgctcttaaggtagttttaagacaaatcctgc(AG)7	106	509	614
isoform_4175	1	p2	(TC)6	12	70	81
isoform_4177	1	p2	(TC)17	34	93	126
isoform_4177	2	p3	(CCT)6	18	231	248
isoform_4178	1	c	(GA)10gtggagaaagagt(TG)9	51	183	233
isoform_4180	1	p2	(TC)9	18	222	239
isoform_4189	1	p1	(C)13	13	2767	2779
isoform_4193	1	p1	(C)15	15	2670	2684
isoform_4195	1	p2	(GA)13	26	130	155
isoform_4198	1	p3	(CAC)5	15	2466	2480
isoform_4201	1	p1	(C)17	17	1346	1362
isoform_4207	1	p2	(CT)12	24	75	98
isoform_4221	1	p2	(AG)6	12	1804	1815
isoform_4222	1	c	(AG)9attttaaaatggctgcgcttcttttgggtgcgtgttgatgcatgctatgtacgtggagattgcaagctcgctcacac(AG)19	133	1	133
isoform_4224	1	c	(AG)9cgcaccacccctatggggaggaggaggagagaattttgacgtcgttcaaacaatcttacaacagactttaaagatcggggggggagg(GA)14	133	19	151
isoform_4226	1	p2	(GA)12	24	141	164
isoform_4227	1	p2	(TG)9	18	653	670
isoform_4229	1	c	(AG)9c(AG)13cgcaccacccctctgcatggggaggaggaggagagaattttgacgtcgttcaaacaatcttacaacagactttaaagatctatccggggagagagg(GA)9	159	45	203
isoform_4233	1	p2	(TC)10	20	144	163
isoform_4236	1	c	(GA)23gcacggggtcaatcattcattctttagttgggctctttagggttgacaaggcccgtcacaagggg(GA)14	139	82	220
isoform_4238	1	p2	(AC)8	16	198	213
isoform_4238	2	c	(AG)6tgaaagagctctcataattcgctctccttctagaagcaaatctatgctcttaaggtagttttaagacaaatcctgc(AG)10	108	496	603
isoform_4243	1	p2	(GT)8	16	12	27
isoform_4243	2	p2	(TC)15	30	2474	2503
isoform_4243	3	p2	(AC)10	20	2619	2638
isoform_4246	1	p2	(AG)7	14	116	129
isoform_4247	1	p2	(CA)6	12	455	466
isoform_4252	1	p2	(AG)8	16	13	28
isoform_4256	1	p2	(AG)14	28	1	28
isoform_4256	2	p3	(GAG)6	18	552	569
isoform_4259	1	p2	(GT)8	16	389	404
isoform_4259	2	p3	(CCA)5	15	2708	2722
isoform_4260	1	p2	(GA)9	18	20	37
isoform_4261	1	c	(TG)11(AG)10	42	110	151
isoform_4265	1	p3	(AGC)5	15	1859	1873
isoform_4270	1	p3	(TTC)6	18	288	305
isoform_4271	1	p2	(GC)7	14	371	384
isoform_4271	2	p1	(C)18	18	2614	2631
isoform_4273	1	c	(TC)13(AC)8ga(GC)8	60	32	91
isoform_4277	1	p2	(TC)12	24	304	327
isoform_4278	1	p2	(AG)20	40	14	53
isoform_4279	1	p1	(A)13	13	1415	1427
isoform_4290	1	p2	(TC)6	12	2711	2722
isoform_4305	1	p2	(GA)7	14	41	54
isoform_4305	2	c	(CAG)5gcagctctgtcgttcaagtcttcagcgctgctcagcgcttacggagagatggagcgaggaggcgcggcggccattgttgcagcaa(CAG)5	115	921	1035
isoform_4305	3	p3	(CAG)5	15	1530	1544
isoform_4315	1	c	(CT)8c(CT)12	41	76	116
isoform_4317	1	c	(TG)11cgcgc(GA)16	59	1	59
isoform_4318	1	c	(TG)7(AG)8	30	1	30
isoform_4321	1	p3	(CTT)6	18	126	143
isoform_4323	1	p2	(GC)7	14	37	50
isoform_4323	2	p2	(AG)20	40	195	234
isoform_4325	1	p2	(TC)12	24	47	70
isoform_4327	1	p2	(TG)17	34	19	52
isoform_4329	1	p2	(GT)9	18	60	77
isoform_4334	1	p2	(GA)10	20	3	22
isoform_4343	1	p2	(GA)16	32	16	47
isoform_4344	1	c	(GA)11tagaagaggaggaaaatttcaccttcgtaggaacaatcccaagagaactcaaagatctatccgacgagacttgaactcaagacctgatattgcagaga(AG)7	134	2463	2596
isoform_4350	1	c	(AG)12c(GA)7	39	1	39
isoform_4362	1	c	(TG)6ttgtgttggcgggtg(CT)6cg(CT)11	63	110	172
isoform_4372	1	p2	(CT)11	22	156	177
isoform_4378	1	c	(GT)10gagagag(GA)10	47	62	108
isoform_4381	1	p2	(AG)15	30	30	59
isoform_4381	2	p3	(GAG)5	15	1751	1765
isoform_4382	1	c	(AG)20ctgcaaagcgtgacgttgagctatcagcaagctgtgcgct(GA)8	96	1	96
isoform_4384	1	p1	(A)16	16	2743	2758
isoform_4389	1	p2	(GA)9	18	2377	2394
isoform_4389	2	p2	(AG)8	16	2516	2531
isoform_4390	1	p2	(TG)7	14	152	165
isoform_4392	1	p1	(G)15	15	2804	2818
isoform_4393	1	p2	(TG)6	12	727	738
isoform_4398	1	p2	(AG)18	36	1	36
isoform_4399	1	p3	(AGC)7	21	6	26
isoform_4406	1	c	(TG)10(AG)11	42	112	153
isoform_4412	1	p2	(AG)17	34	10	43
isoform_4412	2	p3	(CTC)9	27	854	880
isoform_4415	1	p2	(GA)9	18	39	56
isoform_4423	1	c	(GA)9a(G)16	35	74	108
isoform_4423	2	p2	(TG)6	12	1663	1674
isoform_4431	1	p1	(A)21	21	208	228
isoform_4440	1	p2	(TC)9	18	2629	2646
isoform_4441	1	c	(GA)21gctgcaaagcgtgacgttgagctatcagcaagctgtgcgct(GA)8	99	56	154
isoform_4446	1	p1	(A)13	13	2778	2790
isoform_4447	1	p2	(CT)11	22	28	49
isoform_4449	1	p1	(A)12	12	2619	2630
isoform_4451	1	c	(GA)6ggtagaggagagagaggac(AG)6acggggac(GA)7	65	19	83
isoform_4454	1	p2	(AG)20	40	235	274
isoform_4454	2	p2	(GA)19	38	427	464
isoform_4455	1	c	(TC)7catagccaagcgcgcg(CT)14	58	26	83
isoform_4456	1	p2	(GA)12	24	130	153
isoform_4458	1	c	(C)16a(C)15	32	2674	2705
isoform_4460	1	p2	(GA)24	48	177	224
isoform_4462	1	p2	(TC)7	14	32	45
isoform_4465	1	p2	(GA)19	38	32	69
isoform_4466	1	p2	(TC)12	24	17	40
isoform_4473	1	p1	(T)13	13	256	268
isoform_4475	1	p2	(GA)6	12	19	30
isoform_4484	1	p1	(T)19	19	2052	2070
isoform_4486	1	c	(GT)12(GA)15	54	6	59
isoform_4492	1	p3	(CAT)5	15	638	652
isoform_4494	1	c	(CT)10ccccaattcgccaacaacaccggccagtgcccaccattcagctgcgtgtagcttgaaatacggtcaattaccag(CT)25	144	148	291
isoform_4495	1	p3	(AAG)5	15	216	230
isoform_4496	1	p3	(GGT)7	21	19	39
isoform_4497	1	p2	(AG)10	20	815	834
isoform_4500	1	c	(CA)12(CT)7	38	34	71
isoform_4500	2	c	(AGG)7tagaacaaagagaagcagagattgagcaaacaaacagcttttggtagcgtgcaggtagccccaatgcactttcgagtttagcagatttgcaatcgctt(AC)6	131	283	413
isoform_4501	1	p2	(GA)14	28	13	40
isoform_4507	1	p2	(CT)18	36	32	67
isoform_4507	2	c	(CT)8(CA)13	42	614	655
isoform_4508	1	p2	(TC)8	16	32	47
isoform_4510	1	p2	(AG)10	20	1	20
isoform_4510	2	c	(GA)18ggggga(TG)8	58	273	330
isoform_4511	1	c	(TG)8ttcttgctgatgagtgtgagagcgagtccttatgtgtgtgcatctgttgatgagggcaag(CT)13	102	389	490
isoform_4520	1	p2	(GA)16	32	297	328
isoform_4520	2	p1	(T)14	14	790	803
isoform_4521	1	p2	(TC)17	34	17	50
isoform_4522	1	c	(CT)7(CA)6	26	110	135
isoform_4522	2	p3	(AGA)5	15	696	710
isoform_4526	1	p2	(GA)11	22	49	70
isoform_4527	1	p2	(CA)7	14	89	102
isoform_4529	1	p2	(CT)14	28	59	86
isoform_4530	1	p2	(AC)8	16	106	121
isoform_4530	2	c	(AG)6tgaaagagctctcataattcgctctccttctagaagcaaatctatgctcttaaggtagttttaagacaaatcctgc(AG)8	104	404	507
isoform_4536	1	p2	(TC)10	20	228	247
isoform_4539	1	p2	(AG)9	18	757	774
isoform_4547	1	p2	(AG)17	34	140	173
isoform_4549	1	p2	(GA)6	12	75	86
isoform_4555	1	p2	(AG)7	14	10	23
isoform_4555	2	c	(GC)6acactcacaacacagactcgagtctcgctcgctcaacg(CT)19	88	1062	1149
isoform_4557	1	p1	(C)15	15	2691	2705
isoform_4558	1	p2	(CT)20	40	110	149
isoform_4559	1	p2	(GA)26	52	135	186
isoform_4563	1	p2	(CT)8	16	237	252
isoform_4564	1	c	(AG)21tttggaatggtgtatgtcctttgcgtgtctgcttctatgtacgagaagacggagggagga(AG)12tttggtttgcgtgtttgtctgctgtatgcccgagttgcgtcttaagaagggaaagatccgtgc(GT)6(GA)26	253	1	253
isoform_4565	1	p2	(AG)12	24	86	109
isoform_4569	1	p2	(TC)25	50	52	101
isoform_4575	1	p3	(TGA)5	15	2164	2178
isoform_4583	1	p2	(CT)13	26	102	127
isoform_4587	1	c	(CT)10(CA)8(CG)8	52	368	419
isoform_4590	1	p2	(GA)19	38	3	40
isoform_4590	2	p2	(GA)19	38	211	248
isoform_4597	1	c	(GA)10(GT)7	34	44	77
isoform_4597	2	p1	(G)14	14	918	931
isoform_4600	1	p3	(TGG)7	21	2559	2579
isoform_4601	1	p2	(TC)14	28	23	50
isoform_4604	1	c	(TG)7gtcaagcgcacacacccactgagaggat(GA)22	86	144	229
isoform_4607	1	p2	(GA)13	26	8	33
isoform_4610	1	p2	(TC)15	30	266	295
isoform_4613	1	p3	(GGA)5	15	2663	2677
isoform_4618	1	p2	(CT)11	22	91	112
isoform_4620	1	c	(C)22ggccccccaacccccccaagtctgctattagcttccagtctgcccttggaggagcgcgtgtagcgcgggcttctacgcga(GC)7acaccatacccacacacccaccttgccttggctacctttggcacctcattttgcgcccgatcgctgaactgttgct(TC)7t(TC)6	219	125	343
isoform_4628	1	c	(GA)7gtttggttggtgcgtgtttgtctgctgtatgcccgagttgcgtcttaagaagggaaagatccgtgcgt(TG)14(AG)10	130	75	204
isoform_4631	1	p2	(GA)11	22	51	72
isoform_4638	1	p2	(TC)13	26	2796	2821
isoform_4640	1	c	(TG)10cgcgc(GA)16	57	1	57
isoform_4641	1	p2	(AC)6	12	358	369
isoform_4644	1	p3	(AAG)6	18	103	120
isoform_4646	1	p1	(T)27	27	61	87
isoform_4651	1	c	(CT)17(CA)17g(AC)16	101	53	153
isoform_4655	1	p2	(GA)6	12	198	209
isoform_4657	1	p2	(CA)21	42	2347	2388
isoform_4666	1	p2	(CA)6	12	368	379
isoform_4668	1	p2	(AG)6	12	2376	2387
isoform_4670	1	p2	(TC)6	12	188	199
isoform_4671	1	p2	(CA)6	12	21	32
isoform_4672	1	p2	(GA)12	24	15	38
isoform_4673	1	c	(A)13ggtgtccctctgtgacggtctg(TC)6	47	3	49
isoform_4682	1	p2	(GA)6	12	55	66
isoform_4682	2	c	(AG)6gagagattttcaacgtcgtaggaacaatcccaagagacctcaaagatctatccgacggaacagggtggtcttat(AG)14(GA)8	130	2252	2381
isoform_4683	1	p2	(TC)18	36	2251	2286
isoform_4684	1	p2	(AG)22	44	1	44
isoform_4685	1	p2	(CT)22	44	82	125
isoform_4685	2	p2	(CT)6	12	315	326
isoform_4688	1	p3	(GAT)6	18	149	166
isoform_4692	1	p3	(GGT)8	24	16	39
isoform_4694	1	c	(GA)16agagagaagaat(GA)13	70	229	298
isoform_4695	1	p3	(CAC)5	15	2519	2533
isoform_4698	1	p2	(TC)6	12	10	21
isoform_4707	1	c	(GA)15ag(GA)7	46	2801	2846
isoform_4713	1	p3	(GAG)5	15	657	671
isoform_4714	1	c	(AG)6ggtgggtgtgtgtgttgtcgtagagtcgtagactccgagagagagacagagg(GA)8	80	61	140
isoform_4714	2	p2	(AC)14	28	503	530
isoform_4715	1	c	(CT)9(CA)9tca(CG)8	55	281	335
isoform_4716	1	p2	(GT)10	20	91	110
isoform_4716	2	p1	(A)12	12	2806	2817
isoform_4720	1	c	(AC)8cactctag(TC)8	40	211	250
isoform_4723	1	p1	(T)13	13	2509	2521
isoform_4730	1	p2	(TG)10	20	101	120
isoform_4732	1	c*	(GA)6(AGA)5*ag(GA)13	52	6	57
isoform_4733	1	p2	(CT)8	16	138	153
isoform_4733	2	p2	(CA)7	14	271	284
isoform_4740	1	p2	(TG)6	12	1596	1607
isoform_4746	1	p3	(CAG)5	15	88	102
isoform_4747	1	p2	(TG)14	28	179	206
isoform_4755	1	c	(GT)8(GA)11	38	103	140
isoform_4755	2	p3	(TCA)5	15	760	774
isoform_4760	1	c	(GA)24tccacccaactccgcggc(GA)22	110	569	678
isoform_4764	1	p2	(GA)6	12	830	841
isoform_4765	1	p2	(TG)7	14	43	56
isoform_4768	1	p2	(AG)8	16	13	28
isoform_4770	1	p2	(AG)7	14	3	16
isoform_4773	1	p2	(GA)8	16	30	45
isoform_4775	1	p2	(AC)7	14	147	160
isoform_4781	1	c	(TG)13(AG)18	62	184	245
isoform_4786	1	p1	(C)16	16	207	222
isoform_4791	1	c	(AC)16agagctctctcttcccgcattcaaatttacagcagggtgcagctacccctt(C)15	98	77	174
isoform_4794	1	p2	(CT)10	20	45	64
isoform_4794	2	p2	(CA)7	14	184	197
isoform_4801	1	c*	(C)13(CT)6*ccctctctctcacacacacacgagtccc(CT)12cactct(CA)21	124	62	185
isoform_4801	2	p4	(ACGC)5	20	802	821
isoform_4802	1	p2	(CA)6	12	114	125
isoform_4803	1	c	(TC)9actctcaacttttgaccaggtagaaaaaggaccactgtagatcacttttgcttgcgctccgccct(CA)6	95	77	171
isoform_4805	1	p2	(TC)7	14	450	463
isoform_4809	1	p2	(AG)8	16	5	20
isoform_4809	2	p2	(AG)6	12	122	133
isoform_4809	3	p3	(AGG)10	30	374	403
isoform_4812	1	p2	(CT)26	52	2400	2451
isoform_4818	1	c	(AG)6cgagagc(GA)13	45	1	45
isoform_4818	2	p2	(GA)17	34	178	211
isoform_4818	3	p1	(A)16	16	2579	2594
isoform_4820	1	p2	(CT)14	28	123	150
isoform_4824	1	c	(GA)10gctccttcacaacgg(GC)9(AC)9	71	6	76
isoform_4829	1	p2	(CT)9	18	2779	2796
isoform_4830	1	p2	(TC)14	28	34	61
isoform_4834	1	c*	(C)21(CT)13*	46	2444	2489
isoform_4834	2	p3	(CAT)5	15	2646	2660
isoform_4836	1	p2	(AG)25	50	3	52
isoform_4837	1	c	(TC)11ccctt(CA)16	59	29	87
isoform_4837	2	p1	(T)12	12	2615	2626
isoform_4843	1	p3	(GAT)5	15	810	824
isoform_4844	1	p2	(TC)21	42	51	92
isoform_4851	1	c	(CT)13(CG)6	38	127	164
isoform_4853	1	p2	(GA)27	54	193	246
isoform_4861	1	p2	(CT)8	16	47	62
isoform_4862	1	c	(CT)14(CA)14cgcacacacacaccacaaggcacccacaacattctagggtcaatactcagctctgtattc(CT)8(CA)7cgcacgcaaacacccgtctgggcgg(TC)12(AC)12	219	95	313
isoform_4863	1	c	(AG)10cgcaccacccctatggggaggaggaggagagaattttgacgtcgttcaaacaatcttacaacagactttaaagatcggggggggagg(GA)14	135	74	208
isoform_4864	1	p2	(CT)8	16	2716	2731
isoform_4866	1	p2	(AG)19	38	813	850
isoform_4866	2	p1	(T)12	12	1313	1324
isoform_4872	1	c	(TG)7ttgcagataggaagctctgggcttattaagccggatgcgtctttctt(TC)6cctccctctttctcttctcgctttggtgcagtgcacgtaggctt(TC)8	133	1	133
isoform_4879	1	c	(AG)7(GA)9	32	1	32
isoform_4880	1	p2	(GT)9	18	44	61
isoform_4885	1	p2	(GA)8	16	9	24
isoform_4888	1	p2	(AG)15	30	1	30
isoform_4890	1	p2	(AG)12	24	1	24
isoform_4891	1	p2	(CT)23	46	65	110
isoform_4892	1	p2	(TC)13	26	27	52
isoform_4893	1	c	(CT)12acacacacac(CA)17	68	18	85
isoform_4895	1	p2	(AG)13	26	131	156
isoform_4896	1	p2	(TC)6	12	714	725
isoform_4902	1	p2	(CT)6	12	41	52
isoform_4902	2	p2	(TG)6	12	751	762
isoform_4905	1	p2	(CT)7	14	528	541
isoform_4909	1	p2	(GA)9	18	39	56
isoform_4910	1	p1	(C)27	27	214	240
isoform_4912	1	p2	(CT)6	12	1	12
isoform_4914	1	p3	(AGA)7	21	60	80
isoform_4918	1	c	(C)14tcccc(CT)7	33	2445	2477
isoform_4925	1	c	(CT)19ca(CG)6	52	33	84
isoform_4932	1	c	(GT)10(AG)12	44	93	136
isoform_4935	1	p2	(AC)7	14	133	146
isoform_4937	1	p2	(TC)6	12	56	67
isoform_4938	1	c	(TG)6(AG)9	30	149	178
isoform_4939	1	p2	(CT)6	12	7	18
isoform_4943	1	c	(CT)18ca(CG)6	50	37	86
isoform_4945	1	p2	(AG)13	26	1	26
isoform_4946	1	p1	(T)13	13	2708	2720
isoform_4947	1	p2	(AG)28	56	148	203
isoform_4950	1	p3	(CAG)5	15	2218	2232
isoform_4954	1	p1	(G)84	84	8	91
isoform_4956	1	p2	(AG)13	26	116	141
isoform_4956	2	p2	(AG)24	48	269	316
isoform_4960	1	p2	(TC)25	50	63	112
isoform_4962	1	p2	(AG)10	20	9	28
isoform_4964	1	p3	(TCC)6	18	55	72
isoform_4965	1	p2	(AG)13	26	99	124
isoform_4968	1	p2	(TC)8	16	36	51
isoform_4973	1	p2	(TC)13	26	41	66
isoform_4978	1	p2	(AG)15	30	56	85
isoform_4978	2	p3	(CTC)5	15	901	915
isoform_4980	1	p2	(CA)7	14	127	140
isoform_4985	1	p2	(TC)9	18	222	239
isoform_4998	1	p2	(AG)6	12	1748	1759
isoform_5000	1	c	(AG)16atactgacatactgtcttctgcac(AG)9	74	40	113
isoform_5002	1	p2	(GA)16	32	27	58
isoform_5003	1	p3	(AAG)5	15	1602	1616
isoform_5006	1	p2	(TC)10	20	44	63
isoform_5008	1	p2	(CT)6	12	2761	2772
isoform_5009	1	p2	(CG)9	18	93	110
isoform_5012	1	p3	(AGC)5	15	1204	1218
isoform_5014	1	p2	(GC)7	14	310	323
isoform_5015	1	p2	(TC)6	12	1159	1170
isoform_5017	1	p2	(GA)14	28	109	136
isoform_5022	1	p2	(GA)8	16	60	75
isoform_5026	1	p1	(G)22	22	1962	1983
isoform_5026	2	p1	(G)12	12	2459	2470
isoform_5028	1	p2	(TG)7	14	22	35
isoform_5029	1	p3	(ATG)5	15	1673	1687
isoform_5039	1	p2	(TG)7	14	47	60
isoform_5045	1	p2	(TC)6	12	1113	1124
isoform_5049	1	p1	(T)20	20	2441	2460
isoform_5050	1	p2	(CT)13	26	87	112
isoform_5050	2	p3	(CTT)6	18	760	777
isoform_5052	1	p2	(AG)6	12	49	60
isoform_5052	2	p3	(AGG)10	30	301	330
isoform_5055	1	p2	(CT)20	40	96	135
isoform_5056	1	p2	(CT)11	22	16	37
isoform_5057	1	p2	(TG)7	14	4	17
isoform_5058	1	p3	(TGA)6	18	840	857
isoform_5064	1	p3	(TCA)5	15	445	459
isoform_5068	1	p2	(GA)14	28	2372	2399
isoform_5070	1	p2	(AG)13	26	122	147
isoform_5072	1	c	(CG)6(CA)8	28	365	392
isoform_5073	1	p2	(GA)14	28	12	39
isoform_5074	1	c	(AG)10cgcaccacccctatggggaggaggaggagagaattttgacgtcgttcaaacaatcttacaacagactttaaagatcggggggggagg(GA)16	139	22	160
isoform_5080	1	c	(TG)13(AG)16	58	117	174
isoform_5080	2	p2	(GA)13	26	396	421
isoform_5083	1	c	(TC)14ttt(CA)14	59	158	216
isoform_5084	1	c	(AG)16at(AG)16	66	2246	2311
isoform_5087	1	p2	(TC)16	32	2711	2742
isoform_5088	1	p2	(CT)8	16	45	60
isoform_5090	1	p1	(C)18	18	2672	2689
isoform_5093	1	p2	(AG)6	12	657	668
isoform_5102	1	p2	(AG)27	54	156	209
isoform_5103	1	c	(CT)8cact(CA)11	42	57	98
isoform_5104	1	p2	(AG)19	38	99	136
isoform_5106	1	c	(GA)8a(AG)9	35	256	290
isoform_5107	1	p2	(TC)11	22	1	22
isoform_5111	1	c	(GA)17gcacggggtcaatcattcattctttagttgggctctttagggttgaca(AG)16	114	159	272
isoform_5112	1	c	(GT)8(GA)11	38	128	165
isoform_5112	2	p3	(TCA)5	15	786	800
isoform_5113	1	p2	(TC)8	16	78	93
isoform_5120	1	p2	(AG)16	32	88	119
isoform_5121	1	p2	(GA)6	12	30	41
isoform_5121	2	c	(AG)18atcctcgctctcgagctagatagcactttcgcagagcattgtcctctttat(AG)30	147	360	506
isoform_5127	1	p2	(GA)12	24	109	132
isoform_5128	1	p1	(A)14	14	2727	2740
isoform_5131	1	p2	(GA)37	74	159	232
isoform_5136	1	c	(TC)12cccctctccct(CG)8	51	51	101
isoform_5141	1	c	(TG)10(AG)15	50	33	82
isoform_5141	2	c	(AG)9(TG)6	30	337	366
isoform_5141	3	p2	(TG)7	14	492	505
isoform_5143	1	p2	(GA)6	12	8	19
isoform_5146	1	p3	(CAT)5	15	603	617
isoform_5148	1	p1	(A)13	13	16	28
isoform_5149	1	c	(CT)7aacccacctctggcccccgccgccgcgcccccccgccccccggccccgggg(CT)9	83	58	140
isoform_5151	1	p2	(AC)6	12	1	12
isoform_5154	1	p3	(GAT)5	15	1129	1143
isoform_5157	1	p2	(GA)8	16	9	24
isoform_5158	1	p1	(C)20	20	100	119
isoform_5166	1	p2	(CA)18	36	66	101
isoform_5166	2	c	(AG)8tgaaagagctctcataattcgctctccttctagaagcaaagctatgctcttaaggtagttttaagacaaatcctgc(AG)7	106	385	490
isoform_5169	1	p2	(TC)15	30	35	64
isoform_5171	1	p3	(TGA)6	18	619	636
isoform_5172	1	p3	(TCT)9	27	53	79
isoform_5172	2	p3	(CAT)6	18	1846	1863
isoform_5173	1	p2	(AG)12	24	77	100
isoform_5175	1	p2	(TC)6	12	104	115
isoform_5180	1	p2	(GA)25	50	8	57
isoform_5186	1	p2	(AG)14	28	1	28
isoform_5191	1	c	(TG)7tcaagcgcacacaccacac(AG)19	71	148	218
isoform_5195	1	p2	(GA)13	26	5	30
isoform_5196	1	c	(CT)18ccgctctcgcatgacgcagcttcattctaggttactcttctcagctgacgcagacccttactagcactaccatag(TC)9	129	149	277
isoform_5197	1	p2	(CA)6	12	114	125
isoform_5199	1	p1	(C)18	18	2444	2461
isoform_5201	1	p2	(AG)6	12	1	12
isoform_5201	2	c	(TCT)5cctctctg(TC)10	43	140	182
isoform_5202	1	p1	(T)13	13	294	306
isoform_5203	1	p2	(GA)7	14	63	76
isoform_5204	1	p2	(TC)16	32	247	278
isoform_5210	1	p2	(AG)12	24	1	24
isoform_5213	1	p3	(AAG)6	18	49	66
isoform_5220	1	p2	(CT)11	22	109	130
isoform_5222	1	c	(TG)10(AG)8	36	1	36
isoform_5226	1	p2	(TG)10	20	1	20
isoform_5231	1	p2	(GA)6	12	83	94
isoform_5240	1	p2	(GA)12	24	8	31
isoform_5244	1	p2	(GA)15	30	145	174
isoform_5244	2	p2	(AC)6	12	321	332
isoform_5246	1	c	(AG)7a(AG)12	39	11	49
isoform_5255	1	p3	(AAG)6	18	12	29
isoform_5256	1	p3	(AAG)8	24	1094	1117
isoform_5266	1	p2	(GA)18	36	434	469
isoform_5266	2	p1	(G)15	15	2603	2617
isoform_5271	1	p2	(TC)11	22	193	214
isoform_5272	1	p2	(GA)12	24	182	205
isoform_5277	1	p2	(TG)9	18	1	18
isoform_5278	1	p2	(AG)9	18	573	590
isoform_5281	1	p3	(CAC)5	15	2435	2449
isoform_5283	1	c	(TG)6ttgtgttggcgggtg(CT)6cg(CT)11	63	31	93
isoform_5284	1	p2	(AG)8	16	1	16
isoform_5284	2	p2	(CT)6	12	395	406
isoform_5287	1	p2	(AG)10	20	33	52
isoform_5300	1	c	(TC)16(AC)16	64	73	136
isoform_5300	2	p3	(CTC)5	15	276	290
isoform_5303	1	p1	(G)17	17	2309	2325
isoform_5312	1	p2	(TG)6	12	2404	2415
isoform_5314	1	p3	(CAT)5	15	591	605
isoform_5318	1	p2	(TC)11	22	21	42
isoform_5319	1	p3	(AGA)5	15	620	634
isoform_5322	1	p2	(GA)21	42	26	67
isoform_5323	1	c	(TG)6(AG)20	52	47	98
isoform_5326	1	c*	(CT)7(CTC)6*tccctc(CT)8	52	25	76
isoform_5326	2	p3	(ACA)10	30	1069	1098
isoform_5338	1	p3	(TCT)5	15	172	186
isoform_5349	1	p2	(GA)19	38	82	119
isoform_5357	1	p2	(CA)6	12	115	126
isoform_5361	1	p2	(TG)9	18	22	39
isoform_5368	1	c	(GA)10gctccttcacaacgg(GC)9(AC)9	71	7	77
isoform_5371	1	p2	(GA)10	20	182	201
isoform_5378	1	p2	(AG)7	14	74	87
isoform_5379	1	p1	(T)12	12	365	376
isoform_5384	1	p3	(GAT)5	15	942	956
isoform_5385	1	p2	(CA)6	12	1019	1030
isoform_5386	1	p2	(GA)6	12	6	17
isoform_5387	1	p2	(CT)9	18	64	81
isoform_5388	1	p2	(TC)11	22	73	94
isoform_5390	1	p2	(AG)18	36	1	36
isoform_5391	1	p2	(CG)6	12	1	12
isoform_5398	1	p2	(AG)12	24	28	51
isoform_5399	1	p2	(AG)8	16	1	16
isoform_5399	2	p2	(GA)24	48	120	167
isoform_5400	1	p2	(GA)8	16	79	94
isoform_5407	1	p2	(AC)7	14	313	326
isoform_5411	1	c	(CT)14cagttttgctctttttccgggattctggtggc(CT)11	82	46	127
isoform_5411	2	p1	(A)13	13	2064	2076
isoform_5412	1	p2	(CA)11	22	230	251
isoform_5414	1	p2	(CA)17	34	220	253
isoform_5414	2	p1	(A)14	14	2791	2804
isoform_5415	1	p2	(CA)16	32	2340	2371
isoform_5416	1	p2	(CT)10	20	109	128
isoform_5420	1	p6	(GGATGG)4	24	2376	2399
isoform_5422	1	p2	(GA)10	20	54	73
isoform_5426	1	p2	(TC)7	14	140	153
isoform_5432	1	p2	(GA)6	12	1130	1141
isoform_5436	1	p6	(GCGTGT)4	24	24	47
isoform_5439	1	c	(GT)8(GA)11	38	103	140
isoform_5439	2	p3	(TCA)5	15	760	774
isoform_5442	1	p2	(AG)10	20	112	131
isoform_5442	2	p1	(A)15	15	2756	2770
isoform_5449	1	c	(TG)12(AG)10	44	110	153
isoform_5453	1	p2	(AG)19	38	183	220
isoform_5455	1	c	(TG)11gtgagagagagagtagagagac(GA)8	60	80	139
isoform_5456	1	p2	(CA)6	12	407	418
isoform_5457	1	p2	(TC)13	26	126	151
isoform_5467	1	p2	(AG)9	18	643	660
isoform_5476	1	p2	(TG)6	12	720	731
isoform_5479	1	p2	(AG)8	16	1	16
isoform_5482	1	p2	(CT)17	34	119	152
isoform_5483	1	c	(TG)10tatgtat(GA)16	59	1	59
isoform_5489	1	p2	(AG)20	40	71	110
isoform_5493	1	c	(AG)21gg(GA)10	64	193	256
isoform_5494	1	p2	(GA)20	40	98	137
isoform_5495	1	p3	(GCA)7	21	160	180
isoform_5495	2	p2	(CA)13	26	2609	2634
isoform_5498	1	p2	(AC)12	24	559	582
isoform_5498	2	p2	(TC)16	32	701	732
isoform_5500	1	p2	(CT)10	20	11	30
isoform_5502	1	p2	(CA)6	12	91	102
isoform_5508	1	p2	(CG)6	12	229	240
isoform_5509	1	p2	(CT)10	20	69	88
isoform_5509	2	p3	(ACA)7	21	992	1012
isoform_5511	1	p2	(AC)7	14	343	356
isoform_5515	1	p2	(CA)6	12	275	286
isoform_5519	1	p3	(CAT)8	24	1049	1072
isoform_5526	1	p3	(GAT)5	15	385	399
isoform_5528	1	p3	(CAC)5	15	2399	2413
isoform_5530	1	p2	(GC)7	14	361	374
isoform_5534	1	c	(CA)8(CT)10cacacacaca(C)20	66	198	263
isoform_5537	1	p2	(TC)9	18	121	138
isoform_5541	1	c	(CT)11gcagcttgttgggttcctggagtaggagcatattttagtctctctctcc(CT)11	93	68	160
isoform_5542	1	p2	(GA)10	20	101	120
isoform_5543	1	c	(GC)6gtgt(GA)20cgggtataggttgtgagtggttgggctggactctggaggggtgatgcaggtgggtgatcaacacacagacaaggcctctgtgtgtat(GA)20	183	11	193
isoform_5543	2	p2	(AC)10	20	481	500
isoform_5567	1	c	(CT)14gtcg(CT)7	46	104	149
isoform_5572	1	p2	(AG)16	32	99	130
isoform_5578	1	p2	(CG)6	12	79	90
isoform_5583	1	p2	(AC)16	32	77	108
isoform_5584	1	p2	(AG)14	28	124	151
isoform_5584	2	p2	(AG)21	42	279	320
isoform_5591	1	p2	(TC)9	18	31	48
isoform_5592	1	p3	(CAG)5	15	46	60
isoform_5593	1	p3	(GCA)5	15	154	168
isoform_5598	1	p3	(CAG)5	15	2242	2256
isoform_5599	1	p2	(CT)19	38	16	53
isoform_5602	1	c	(AC)7aacagaggacacgtctctctca(TC)7	50	300	349
isoform_5602	2	p2	(TC)6	12	659	670
isoform_5603	1	c	(CT)8tccaggcctttacatcttcgctgcagtttcatcatca(TC)11(AC)10	95	23	117
isoform_5604	1	p2	(GA)27	54	21	74
isoform_5606	1	p2	(AT)10	20	2457	2476
isoform_5607	1	p3	(CAG)5	15	147	161
isoform_5617	1	p2	(AG)8	16	9	24
isoform_5619	1	c	(CT)18(CG)6cacag(AC)6	65	21	85
isoform_5619	2	p2	(GA)6	12	547	558
isoform_5620	1	p2	(CA)6	12	268	279
isoform_5624	1	p3	(TCT)5	15	262	276
isoform_5625	1	p3	(GAT)5	15	885	899
isoform_5626	1	p2	(AG)8	16	18	33
isoform_5627	1	p2	(AG)21	42	91	132
isoform_5627	2	p2	(CA)6	12	267	278
isoform_5633	1	p2	(GC)7	14	420	433
isoform_5636	1	c*	(CTTT)6(TC)6*	35	22	56
isoform_5638	1	p2	(TG)6	12	2556	2567
isoform_5640	1	p2	(AG)13	26	54	79
isoform_5640	2	p2	(CA)7	14	280	293
isoform_5641	1	c	(TG)10(AG)13	46	1	46
isoform_5643	1	c	(TC)6tttctctctctctgag(TC)17	62	151	212
isoform_5643	2	p1	(C)20	20	676	695
isoform_5646	1	p2	(TG)9	18	775	792
isoform_5647	1	p1	(C)23	23	2697	2719
isoform_5649	1	p1	(C)17	17	2675	2691
isoform_5651	1	p2	(TG)6	12	409	420
isoform_5653	1	p2	(GA)16	32	161	192
isoform_5655	1	c	(TG)8(AG)11	38	197	234
isoform_5657	1	p2	(GA)6	12	51	62
isoform_5660	1	p1	(C)15	15	53	67
isoform_5662	1	p2	(GA)6	12	74	85
isoform_5664	1	c	(CT)7cgtacacacacccacacactaattagtcgtcatccgcttccgacacttgttatcgagctctct(TC)14	105	71	175
isoform_5666	1	p2	(GA)17	34	73	106
isoform_5667	1	p2	(AG)6	12	1	12
isoform_5675	1	p2	(TG)7	14	33	46
isoform_5683	1	p6	(CCCTCT)4	24	185	208
isoform_5687	1	p2	(TG)10	20	9	28
isoform_5692	1	p2	(CT)9	18	23	40
isoform_5697	1	c	(C)23ggggggcga(AC)11	54	107	160
isoform_5707	1	p2	(GA)19	38	115	152
isoform_5712	1	c	(GA)6gcgagctaggtcctggtgcgcccgacactttgcccgcttgtc(TG)15(AG)27	138	13	150
isoform_5719	1	p2	(GA)11	22	149	170
isoform_5719	2	p2	(AG)10	20	293	312
isoform_5721	1	p1	(T)12	12	519	530
isoform_5723	1	p2	(TC)7	14	341	354
isoform_5724	1	p2	(GA)8	16	154	169
[truncated: 95,629 more rows]
