# Supplementary material for: Full-length transcriptome analysis of Adiantum flabellulatum gametophyte
Source: PeerJ. 2022 Mar 9;10:e13079. doi: 10.7717/peerj.13079 (PMC8917799; doi:10.7717/peerj.13079)
Supplement: Supplemental Information 10 [file peerj-10-13079-s010.xlsx]

## Sheet: Table.S9
Table S10 lncRNAs were predicted by CPC, txCdsPredict, CNCI softwares and Pfam database
ID	CPC_judge	CPC_score(0)	txCdsPredict_judge	txCdsPredict_score(500)	CNCI_judge	CNCI_score(0)	pfam_judge	pfam_evalue	Final_judge
isoform_176884	noncoding	-1.16939	noncoding	413	noncoding	-0.0004096	noncoding	NA	clear_noncoding
isoform_329361	noncoding	-1.33852	noncoding	401	coding	0.067	noncoding	NA	clear_noncoding
isoform_215214	noncoding	-1.40169	noncoding	239	noncoding	-0.098304	noncoding	NA	clear_noncoding
isoform_218564	noncoding	-1.27162	noncoding	233	noncoding	-0.0585728	noncoding	NA	clear_noncoding
isoform_308082	noncoding	-0.851256	noncoding	254	coding	0.051	noncoding	NA	clear_noncoding
isoform_296361	noncoding	-1.02315	noncoding	285.5	noncoding	-0.0004096	noncoding	NA	clear_noncoding
isoform_115047	noncoding	-0.924564	noncoding	371	noncoding	-0.012288	noncoding	NA	clear_noncoding
isoform_123011	noncoding	-1.29679	noncoding	257	noncoding	-0.0004096	noncoding	NA	clear_noncoding
isoform_227766	noncoding	-1.19961	noncoding	293	noncoding	-0.0004096	noncoding	NA	clear_noncoding
isoform_203317	noncoding	-1.45048	noncoding	284	noncoding	-0.0004096	noncoding	NA	clear_noncoding
isoform_305071	noncoding	-1.20634	noncoding	295.5	noncoding	-0.0569344	noncoding	NA	clear_noncoding
isoform_217254	noncoding	-1.19241	noncoding	284	noncoding	-0.049152	noncoding	NA	clear_noncoding
isoform_135175	noncoding	-1.10866	noncoding	329	noncoding	-0.172032	noncoding	NA	clear_noncoding
isoform_248867	noncoding	-1.22462	noncoding	302	noncoding	-0.0004096	noncoding	NA	clear_noncoding
isoform_10543	noncoding	-1.23035	noncoding	296.5	noncoding	-0.032768	noncoding	NA	clear_noncoding
isoform_324040	noncoding	-1.25465	noncoding	275	noncoding	-0.0712704	noncoding	NA	clear_noncoding
isoform_193343	noncoding	-1.02072	noncoding	274.5	noncoding	-0.0831488	noncoding	NA	clear_noncoding
isoform_123982	noncoding	-1.02487	noncoding	296	noncoding	-0.126976	noncoding	NA	clear_noncoding
isoform_246133	noncoding	-1.01429	noncoding	284	noncoding	-0.053248	noncoding	NA	clear_noncoding
isoform_127299	noncoding	-1.26069	noncoding	233	noncoding	-0.0004096	noncoding	NA	clear_noncoding
isoform_210359	noncoding	-1.20934	noncoding	320	coding	0.059	noncoding	NA	clear_noncoding
isoform_126812	noncoding	-1.04867	noncoding	273	noncoding	-0.008192	noncoding	NA	clear_noncoding
isoform_306311	noncoding	-1.33837	noncoding	272	noncoding	-0.0057344	noncoding	NA	clear_noncoding
isoform_237931	noncoding	-0.375905	noncoding	386	noncoding	-0.0483328	noncoding	NA	clear_noncoding
isoform_195583	noncoding	-0.904256	noncoding	407	noncoding	-0.0135168	coding	5.5e-05	clear_noncoding
isoform_170771	noncoding	-1.02736	noncoding	230	noncoding	-0.0004096	noncoding	NA	clear_noncoding
isoform_348447	noncoding	-1.14032	coding	579	coding	0.072	noncoding	NA	unclear
isoform_114677	noncoding	-0.246634	noncoding	494	coding	0.188	noncoding	NA	clear_noncoding
isoform_178833	noncoding	-0.975151	noncoding	332	noncoding	-0.086016	noncoding	NA	clear_noncoding
isoform_95983	noncoding	-0.578552	noncoding	494	coding	0.206	noncoding	NA	clear_noncoding
isoform_126110	noncoding	-0.838774	noncoding	311.5	noncoding	-0.11223	noncoding	NA	clear_noncoding
isoform_154277	noncoding	-1.31081	noncoding	311	coding	0.196	noncoding	NA	clear_noncoding
isoform_103867	noncoding	-1.27465	noncoding	260	noncoding	-0.14336	noncoding	NA	clear_noncoding
isoform_146526	noncoding	-1.30887	noncoding	305	noncoding	-0.004096	noncoding	NA	clear_noncoding
isoform_138809	coding	1.01267	noncoding	455	noncoding	-0.0237568	coding	5.5e-32	unclear
isoform_86494	noncoding	-0.765947	noncoding	347	coding	0.179	noncoding	NA	clear_noncoding
isoform_345784	noncoding	-1.14362	noncoding	307	noncoding	-0.024576	noncoding	NA	clear_noncoding
isoform_119661	noncoding	-1.06116	noncoding	213.5	noncoding	-0.028672	noncoding	NA	clear_noncoding
isoform_160935	noncoding	-1.29605	noncoding	221	noncoding	-0.0004096	noncoding	NA	clear_noncoding
isoform_58794	noncoding	-1.12755	noncoding	266	coding	0.087	noncoding	NA	clear_noncoding
isoform_338061	coding	2.54739	noncoding	332	coding	0.112	noncoding	NA	unclear
isoform_154325	noncoding	-1.38097	noncoding	227	noncoding	-0.012288	noncoding	NA	clear_noncoding
isoform_107475	noncoding	-0.893932	noncoding	266	noncoding	-0.11305	noncoding	NA	clear_noncoding
isoform_343021	noncoding	-0.978783	noncoding	341	noncoding	-0.04096	coding	1.7e-12	clear_noncoding
isoform_121311	noncoding	-1.10432	noncoding	275	noncoding	-0.0028672	noncoding	NA	clear_noncoding
isoform_203018	coding	0.347926	noncoding	236	noncoding	-0.0065536	noncoding	NA	clear_noncoding
isoform_120467	noncoding	-0.954594	noncoding	379.5	noncoding	-0.012288	noncoding	NA	clear_noncoding
isoform_292678	coding	2.70997	noncoding	467	coding	0.098	noncoding	NA	unclear
isoform_237532	noncoding	-1.01817	noncoding	368	noncoding	-0.049152	coding	3.4e-07	clear_noncoding
isoform_342276	noncoding	-1.43241	noncoding	221	noncoding	-0.0004096	noncoding	NA	clear_noncoding
isoform_243305	noncoding	-1.41585	noncoding	278	noncoding	-0.032768	noncoding	NA	clear_noncoding
isoform_112082	noncoding	-0.856199	noncoding	407	noncoding	-0.142131	noncoding	NA	clear_noncoding
isoform_290910	noncoding	-1.24836	noncoding	248	noncoding	-0.0536576	noncoding	NA	clear_noncoding
isoform_293370	noncoding	-1.34097	coding	515	noncoding	-0.053248	noncoding	NA	clear_noncoding
isoform_279155	noncoding	-1.35608	noncoding	304	noncoding	-0.0114688	noncoding	NA	clear_noncoding
isoform_327690	noncoding	-1.32016	noncoding	281	noncoding	-0.0905216	noncoding	NA	clear_noncoding
isoform_127251	noncoding	-0.946418	noncoding	327	noncoding	-0.110592	noncoding	NA	clear_noncoding
isoform_314889	noncoding	-1.47514	noncoding	227	noncoding	-0.0004096	noncoding	NA	clear_noncoding
isoform_186966	noncoding	-1.01744	noncoding	109	noncoding	-0.0004096	noncoding	NA	clear_noncoding
isoform_306921	noncoding	-1.14427	noncoding	272	noncoding	-0.0004096	noncoding	NA	clear_noncoding
isoform_123890	coding	1.04395	noncoding	260	noncoding	-0.06144	noncoding	NA	clear_noncoding
isoform_326586	noncoding	-1.0028	noncoding	367	coding	0.141	noncoding	NA	clear_noncoding
isoform_123040	coding	0.528805	noncoding	365	noncoding	-0.3072	noncoding	NA	clear_noncoding
isoform_132855	noncoding	-0.956385	noncoding	112	noncoding	-0.0004096	noncoding	NA	clear_noncoding
isoform_124131	noncoding	-0.964649	noncoding	413	noncoding	-0.0004096	noncoding	NA	clear_noncoding
isoform_267209	noncoding	-0.947428	noncoding	248	noncoding	-0.0004096	noncoding	NA	clear_noncoding
isoform_64991	noncoding	-0.976012	noncoding	461	noncoding	-0.0090112	noncoding	NA	clear_noncoding
isoform_343611	noncoding	-1.09946	noncoding	251	noncoding	-0.0401408	noncoding	NA	clear_noncoding
isoform_102285	noncoding	-0.202869	coding	551	coding	0.145	noncoding	NA	unclear
isoform_192022	noncoding	-1.23505	noncoding	348.5	coding	0.097	noncoding	NA	clear_noncoding
isoform_278451	noncoding	-1.13821	noncoding	356	noncoding	-0.02048	noncoding	NA	clear_noncoding
isoform_247401	coding	0.842251	noncoding	329	coding	0.13	noncoding	NA	unclear
isoform_80309	noncoding	-1.28687	noncoding	341	noncoding	-0.0147456	noncoding	NA	clear_noncoding
isoform_136671	noncoding	-1.17232	noncoding	390	noncoding	-0.024576	noncoding	NA	clear_noncoding
isoform_172972	noncoding	-1.10844	noncoding	237.5	noncoding	-0.0380928	noncoding	NA	clear_noncoding
isoform_149264	noncoding	-1.19071	noncoding	321.5	coding	0.106	coding	1e-06	unclear
isoform_182662	coding	1.62833	noncoding	344	noncoding	-0.10281	noncoding	NA	clear_noncoding
isoform_128009	noncoding	-1.14575	noncoding	286.5	noncoding	-0.0004096	noncoding	NA	clear_noncoding
isoform_100302	noncoding	-1.18495	noncoding	281	noncoding	-0.0258048	noncoding	NA	clear_noncoding
isoform_318783	coding	0.243975	noncoding	333	noncoding	-0.0290816	noncoding	NA	clear_noncoding
isoform_95243	noncoding	-1.14906	noncoding	251	noncoding	-0.036864	noncoding	NA	clear_noncoding
isoform_173648	noncoding	-1.17585	noncoding	266	noncoding	-0.0118784	noncoding	NA	clear_noncoding
isoform_167942	coding	2.44914	noncoding	342	coding	0.001	coding	8.9e-28	clear_coding
isoform_257485	noncoding	-1.3248	noncoding	263	noncoding	-0.0438272	noncoding	NA	clear_noncoding
isoform_329887	noncoding	-0.94398	noncoding	344	coding	0.182	noncoding	NA	clear_noncoding
isoform_169781	noncoding	-0.114052	noncoding	338	noncoding	-0.028672	noncoding	NA	clear_noncoding
isoform_143602	coding	0.676255	noncoding	422	coding	0.019	noncoding	NA	unclear
isoform_106782	noncoding	-0.501605	noncoding	479	coding	0.095	coding	2.3e-07	unclear
isoform_244860	noncoding	-0.98231	noncoding	338	noncoding	-0.0004096	noncoding	NA	clear_noncoding
isoform_314091	noncoding	-0.937286	noncoding	290	noncoding	-0.0282624	noncoding	NA	clear_noncoding
isoform_234227	noncoding	-1.13568	noncoding	279.5	noncoding	-0.0004096	noncoding	NA	clear_noncoding
isoform_139180	noncoding	-0.751938	noncoding	402	noncoding	-0.024576	noncoding	NA	clear_noncoding
isoform_217000	noncoding	-0.948945	noncoding	365	noncoding	-0.0258048	noncoding	NA	clear_noncoding
isoform_181534	noncoding	-1.24295	noncoding	293	noncoding	-0.606208	noncoding	NA	clear_noncoding
isoform_256187	coding	1.46914	noncoding	407	coding	0.311	coding	1.9e-18	clear_coding
isoform_340613	noncoding	-1.12683	noncoding	233	noncoding	-0.0004096	noncoding	NA	clear_noncoding
isoform_247454	noncoding	-1.18688	noncoding	236	noncoding	-0.0098304	noncoding	NA	clear_noncoding
isoform_176853	noncoding	-1.00142	noncoding	321.5	noncoding	-0.043008	noncoding	NA	clear_noncoding
isoform_116989	noncoding	-0.816622	noncoding	341	noncoding	-0.098304	noncoding	NA	clear_noncoding
isoform_96959	noncoding	-1.1077	noncoding	438.5	noncoding	-0.012288	noncoding	NA	clear_noncoding
isoform_51555	noncoding	-0.758832	noncoding	305	noncoding	-0.0036864	noncoding	NA	clear_noncoding
isoform_270131	noncoding	-0.978797	noncoding	379	noncoding	-0.0004096	noncoding	NA	clear_noncoding
isoform_136910	noncoding	-1.25082	noncoding	348	noncoding	-0.02048	noncoding	NA	clear_noncoding
isoform_181217	noncoding	-1.0773	noncoding	254	noncoding	-0.06144	noncoding	NA	clear_noncoding
isoform_152596	noncoding	-0.928616	noncoding	402	noncoding	-0.04096	noncoding	NA	clear_noncoding
isoform_84209	noncoding	-1.4145	noncoding	208	noncoding	-0.0110592	noncoding	NA	clear_noncoding
isoform_67076	noncoding	-0.970555	noncoding	356	noncoding	-0.0094208	noncoding	NA	clear_noncoding
isoform_232822	noncoding	-0.81571	noncoding	287.5	noncoding	-0.057344	noncoding	NA	clear_noncoding
isoform_148581	noncoding	-1.10612	noncoding	255	noncoding	-0.0004096	noncoding	NA	clear_noncoding
isoform_122472	coding	0.175948	noncoding	248.5	noncoding	-0.0217088	noncoding	NA	clear_noncoding
isoform_290439	noncoding	-1.36326	noncoding	311	noncoding	-0.036864	noncoding	NA	clear_noncoding
isoform_118561	noncoding	-0.886003	noncoding	298	noncoding	-0.0352256	noncoding	NA	clear_noncoding
isoform_119206	noncoding	-0.826841	noncoding	446	noncoding	-0.077824	noncoding	NA	clear_noncoding
isoform_96023	noncoding	-1.22656	noncoding	256	coding	0.113	noncoding	NA	clear_noncoding
isoform_8545	noncoding	-1.17369	noncoding	437	coding	0.064	noncoding	NA	clear_noncoding
isoform_262102	noncoding	-0.511833	noncoding	441	coding	0.111	noncoding	NA	clear_noncoding
isoform_220999	noncoding	-1.12322	noncoding	263	noncoding	-0.0008192	noncoding	NA	clear_noncoding
isoform_230382	noncoding	-1.14503	noncoding	250	noncoding	-0.0090112	noncoding	NA	clear_noncoding
isoform_264707	noncoding	-0.84542	noncoding	269	noncoding	-0.0565248	noncoding	NA	clear_noncoding
isoform_135587	noncoding	-1.04179	noncoding	287	noncoding	-0.0004096	noncoding	NA	clear_noncoding
isoform_342461	noncoding	-0.741341	noncoding	217.5	noncoding	-0.0372736	noncoding	NA	clear_noncoding
isoform_35571	noncoding	-1.05661	noncoding	335	noncoding	-0.032768	noncoding	NA	clear_noncoding
isoform_108723	coding	0.985329	noncoding	413	noncoding	-0.008192	coding	4.2e-17	unclear
isoform_196821	noncoding	-1.44772	noncoding	227	noncoding	-0.02048	noncoding	NA	clear_noncoding
isoform_132048	noncoding	-1.03596	noncoding	277	noncoding	-0.0004096	noncoding	NA	clear_noncoding
isoform_116183	noncoding	-0.951085	noncoding	304	noncoding	-0.0098304	noncoding	NA	clear_noncoding
isoform_123513	noncoding	-0.670904	noncoding	368	noncoding	-0.02048	noncoding	NA	clear_noncoding
isoform_304303	noncoding	-1.26275	noncoding	401	noncoding	-0.053248	noncoding	NA	clear_noncoding
isoform_233306	noncoding	-1.21633	noncoding	223.5	noncoding	-0.0004096	noncoding	NA	clear_noncoding
isoform_328457	noncoding	-0.940043	noncoding	395	noncoding	-0.057344	noncoding	NA	clear_noncoding
isoform_132744	noncoding	-1.52662	noncoding	168	noncoding	-0.49152	noncoding	NA	clear_noncoding
isoform_125875	noncoding	-1.24681	noncoding	175	noncoding	-0.065536	noncoding	NA	clear_noncoding
isoform_94625	noncoding	-0.85738	noncoding	254	noncoding	-0.053248	noncoding	NA	clear_noncoding
isoform_283787	noncoding	-0.987674	noncoding	234.5	noncoding	-0.0253952	noncoding	NA	clear_noncoding
isoform_324418	noncoding	-0.99438	noncoding	290	noncoding	-0.006144	noncoding	NA	clear_noncoding
isoform_342487	noncoding	-1.32773	noncoding	422	coding	0.018	noncoding	NA	clear_noncoding
isoform_240175	noncoding	-0.752269	noncoding	290	noncoding	-0.0323584	noncoding	NA	clear_noncoding
isoform_130322	noncoding	-1.51577	noncoding	256.5	noncoding	-0.0004096	noncoding	NA	clear_noncoding
isoform_220737	noncoding	-0.771756	noncoding	313.5	noncoding	-0.262144	noncoding	NA	clear_noncoding
isoform_123151	noncoding	-1.07492	NA	NA	noncoding	-0.016384	noncoding	NA	clear_noncoding
isoform_127121	noncoding	-1.00943	noncoding	228	noncoding	-0.0004096	noncoding	NA	clear_noncoding
isoform_240183	noncoding	-1.1551	noncoding	359	noncoding	-0.077824	coding	2.3e-07	clear_noncoding
isoform_128875	coding	1.06572	noncoding	335	coding	0.537	noncoding	NA	unclear
isoform_348177	coding	1.67279	noncoding	417.5	noncoding	-0.0606208	coding	1.5e-23	unclear
isoform_120429	noncoding	-1.01224	noncoding	204	noncoding	-0.0004096	noncoding	NA	clear_noncoding
isoform_170270	noncoding	-1.15764	noncoding	266	noncoding	-0.151552	noncoding	NA	clear_noncoding
isoform_291515	noncoding	-1.26393	noncoding	190	noncoding	-0.02048	noncoding	NA	clear_noncoding
isoform_325165	noncoding	-1.29315	noncoding	351.5	noncoding	-0.004096	noncoding	NA	clear_noncoding
isoform_291930	noncoding	-1.16576	noncoding	272	noncoding	-0.06144	noncoding	NA	clear_noncoding
isoform_262826	noncoding	-0.836419	coding	551	noncoding	-0.0200704	noncoding	NA	clear_noncoding
isoform_276928	noncoding	-1.36939	noncoding	212	noncoding	-0.0090112	noncoding	NA	clear_noncoding
isoform_165374	noncoding	-0.95231	noncoding	344	noncoding	-0.032768	noncoding	NA	clear_noncoding
isoform_222872	noncoding	-1.19916	noncoding	272	noncoding	-0.0139264	noncoding	NA	clear_noncoding
isoform_172110	coding	0.303818	noncoding	381	noncoding	-0.0212992	noncoding	NA	clear_noncoding
isoform_73815	noncoding	-1.33233	noncoding	302	noncoding	-0.016384	noncoding	NA	clear_noncoding
isoform_327799	noncoding	-1.07402	noncoding	263	noncoding	-0.008192	noncoding	NA	clear_noncoding
isoform_145435	noncoding	-1.14136	noncoding	299	coding	0.063	noncoding	NA	clear_noncoding
isoform_155314	noncoding	-0.837113	noncoding	226	coding	0.036	noncoding	NA	clear_noncoding
isoform_247386	noncoding	-0.888097	noncoding	221	noncoding	-0.0004096	noncoding	NA	clear_noncoding
isoform_130362	coding	0.289545	noncoding	221	noncoding	-0.0221184	noncoding	NA	clear_noncoding
isoform_175985	noncoding	-0.820102	coding	544	coding	0.288	noncoding	NA	unclear
isoform_123687	coding	0.052081	noncoding	388	noncoding	-0.032768	noncoding	NA	clear_noncoding
isoform_318528	noncoding	-1.02693	noncoding	305	noncoding	-0.176128	noncoding	NA	clear_noncoding
isoform_255296	noncoding	-1.02498	noncoding	220	coding	0.148	noncoding	NA	clear_noncoding
isoform_341404	noncoding	-0.580925	noncoding	230	noncoding	-0.053248	noncoding	NA	clear_noncoding
isoform_318478	noncoding	-1.32679	noncoding	257	noncoding	-0.047104	noncoding	NA	clear_noncoding
isoform_115368	noncoding	-1.1767	noncoding	230	noncoding	-0.0917504	noncoding	NA	clear_noncoding
isoform_168611	noncoding	-1.21273	noncoding	290	noncoding	-0.0106496	noncoding	NA	clear_noncoding
isoform_100652	noncoding	-0.951647	noncoding	400	noncoding	-0.016384	noncoding	NA	clear_noncoding
isoform_185698	noncoding	-1.13839	noncoding	218	noncoding	-0.0098304	noncoding	NA	clear_noncoding
isoform_112006	coding	1.21655	noncoding	452	noncoding	-0.0405504	noncoding	NA	clear_noncoding
isoform_340667	noncoding	-1.28167	noncoding	275	noncoding	-0.0208896	noncoding	NA	clear_noncoding
isoform_310959	noncoding	-1.1104	coding	556	noncoding	-0.0626688	noncoding	NA	clear_noncoding
isoform_343460	noncoding	-1.36403	noncoding	253.5	noncoding	-0.106496	noncoding	NA	clear_noncoding
isoform_263942	noncoding	-1.29009	noncoding	297	noncoding	-0.0188416	noncoding	NA	clear_noncoding
isoform_135310	noncoding	-0.899306	noncoding	344	noncoding	-0.0004096	noncoding	NA	clear_noncoding
isoform_88545	noncoding	-0.694855	noncoding	497	noncoding	-0.0053248	noncoding	NA	clear_noncoding
isoform_242489	coding	0.406789	noncoding	311	coding	0.04	noncoding	NA	unclear
isoform_118634	noncoding	-1.28958	noncoding	373	noncoding	-0.0868352	noncoding	NA	clear_noncoding
isoform_112965	noncoding	-1.02992	noncoding	356	noncoding	-0.08192	noncoding	NA	clear_noncoding
isoform_318110	coding	1.39747	noncoding	290	coding	0.138	noncoding	NA	unclear
isoform_265383	noncoding	-0.999141	noncoding	303.5	coding	0.088	noncoding	NA	clear_noncoding
isoform_337120	noncoding	-1.38005	noncoding	201.5	noncoding	-0.004096	noncoding	NA	clear_noncoding
isoform_329481	noncoding	-0.847223	noncoding	284.5	noncoding	-0.0004096	noncoding	NA	clear_noncoding
isoform_145412	noncoding	-1.19455	noncoding	305	noncoding	-0.1024	noncoding	NA	clear_noncoding
isoform_231172	noncoding	-1.20569	noncoding	257	noncoding	-0.0004096	noncoding	NA	clear_noncoding
isoform_257989	noncoding	-1.4151	noncoding	181.5	noncoding	-0.0319488	noncoding	NA	clear_noncoding
isoform_145075	noncoding	-1.24448	noncoding	251	noncoding	-0.221184	noncoding	NA	clear_noncoding
isoform_125808	noncoding	-1.02825	noncoding	276	noncoding	-0.0004096	noncoding	NA	clear_noncoding
isoform_232016	noncoding	-0.176482	noncoding	353	coding	0.137	noncoding	NA	clear_noncoding
isoform_263373	noncoding	-0.835596	noncoding	249.5	noncoding	-0.110592	noncoding	NA	clear_noncoding
isoform_168314	noncoding	-1.41098	noncoding	281	noncoding	-0.008192	noncoding	NA	clear_noncoding
isoform_204166	noncoding	-1.21531	noncoding	320	noncoding	-0.0167936	noncoding	NA	clear_noncoding
isoform_309248	noncoding	-1.31624	noncoding	230	noncoding	-0.0004096	noncoding	NA	clear_noncoding
isoform_219970	noncoding	-1.34989	noncoding	227	noncoding	-0.0004096	noncoding	NA	clear_noncoding
isoform_215637	noncoding	-1.40645	noncoding	218	noncoding	-0.06144	noncoding	NA	clear_noncoding
isoform_193792	noncoding	-1.24646	noncoding	335	noncoding	-0.0249856	noncoding	NA	clear_noncoding
isoform_120532	coding	0.17519	noncoding	350	noncoding	-0.0319488	noncoding	NA	clear_noncoding
isoform_313284	noncoding	-1.19917	noncoding	260	noncoding	-0.0176128	noncoding	NA	clear_noncoding
isoform_282332	noncoding	-1.05582	noncoding	251	noncoding	-0.024576	noncoding	NA	clear_noncoding
isoform_348606	coding	1.17484	noncoding	278.5	noncoding	-0.0270336	coding	8.7e-12	unclear
isoform_322683	noncoding	-1.277	noncoding	260	noncoding	-0.0004096	noncoding	NA	clear_noncoding
isoform_132215	noncoding	-1.13845	noncoding	260	noncoding	-0.0004096	noncoding	NA	clear_noncoding
isoform_286780	noncoding	-0.657259	noncoding	410	noncoding	-0.0888832	noncoding	NA	clear_noncoding
isoform_236745	noncoding	-1.24535	noncoding	231.5	noncoding	-0.0004096	noncoding	NA	clear_noncoding
isoform_109968	coding	0.851919	noncoding	482	coding	0.032	coding	1.4e-10	clear_coding
isoform_288692	noncoding	-0.681657	coding	654	coding	0.364	noncoding	NA	unclear
isoform_114628	noncoding	-1.24554	noncoding	274	noncoding	-0.0004096	noncoding	NA	clear_noncoding
isoform_248900	noncoding	-1.05722	noncoding	278	noncoding	-0.0253952	noncoding	NA	clear_noncoding
isoform_127696	noncoding	-1.5166	noncoding	298.5	noncoding	-0.0004096	noncoding	NA	clear_noncoding
isoform_308964	noncoding	-1.34757	noncoding	248	noncoding	-0.151552	noncoding	NA	clear_noncoding
isoform_255067	noncoding	-1.20421	noncoding	377.5	noncoding	-0.004096	noncoding	NA	clear_noncoding
isoform_216724	noncoding	-1.27835	noncoding	248	noncoding	-0.1024	noncoding	NA	clear_noncoding
isoform_94680	noncoding	-1.21077	noncoding	311	noncoding	-0.065536	noncoding	NA	clear_noncoding
isoform_238733	noncoding	-1.01141	noncoding	206	coding	0.01	noncoding	NA	clear_noncoding
isoform_333338	noncoding	-1.14746	noncoding	281	noncoding	-0.0016384	noncoding	NA	clear_noncoding
isoform_304801	noncoding	-0.938138	noncoding	313	coding	0.089	noncoding	NA	clear_noncoding
isoform_280119	noncoding	-1.38625	noncoding	364	coding	0.062	noncoding	NA	clear_noncoding
isoform_191506	noncoding	-1.30049	noncoding	227	noncoding	-0.0004096	noncoding	NA	clear_noncoding
isoform_34756	noncoding	-1.12918	noncoding	332	noncoding	-0.0016384	noncoding	NA	clear_noncoding
isoform_150001	noncoding	-1.0965	noncoding	272	noncoding	-0.0004096	noncoding	NA	clear_noncoding
isoform_290908	coding	0.78639	noncoding	322	coding	0.04	noncoding	NA	unclear
isoform_205608	noncoding	-1.22457	noncoding	275.5	noncoding	-0.012288	noncoding	NA	clear_noncoding
isoform_129911	noncoding	-0.830689	noncoding	347	noncoding	-0.036864	noncoding	NA	clear_noncoding
isoform_112729	noncoding	-1.16696	noncoding	281	noncoding	-0.0004096	noncoding	NA	clear_noncoding
isoform_167839	noncoding	-1.27848	noncoding	296	noncoding	-0.024576	noncoding	NA	clear_noncoding
isoform_329018	noncoding	-1.21822	noncoding	323	noncoding	-0.0004096	noncoding	NA	clear_noncoding
isoform_41562	noncoding	-0.771061	noncoding	242	coding	0.01	noncoding	NA	clear_noncoding
isoform_62738	noncoding	-0.854925	noncoding	257	noncoding	-0.016384	noncoding	NA	clear_noncoding
isoform_270057	noncoding	-1.33724	noncoding	356	noncoding	-0.0131072	noncoding	NA	clear_noncoding
isoform_113408	noncoding	-0.411855	noncoding	320	noncoding	-0.145818	noncoding	NA	clear_noncoding
isoform_164530	coding	0.890659	noncoding	258	noncoding	-0.0917504	noncoding	NA	clear_noncoding
isoform_317507	noncoding	-0.415169	noncoding	470	noncoding	-0.045056	noncoding	NA	clear_noncoding
isoform_294988	noncoding	-1.16756	noncoding	327	coding	0.185	noncoding	NA	clear_noncoding
isoform_258356	noncoding	-1.21836	noncoding	233	noncoding	-0.077824	noncoding	NA	clear_noncoding
isoform_170635	noncoding	-1.37373	noncoding	203	noncoding	-0.016384	noncoding	NA	clear_noncoding
isoform_199642	noncoding	-1.0784	noncoding	407	coding	0.17	noncoding	NA	clear_noncoding
isoform_99800	noncoding	-0.834645	noncoding	366.5	noncoding	-0.0835584	noncoding	NA	clear_noncoding
isoform_54451	noncoding	-0.684429	coding	1016	coding	0.148	noncoding	NA	unclear
isoform_308699	noncoding	-1.26773	noncoding	314	noncoding	-0.0503808	noncoding	NA	clear_noncoding
isoform_323947	noncoding	-1.02525	coding	567	noncoding	-0.0106496	noncoding	NA	clear_noncoding
isoform_135620	noncoding	-0.962804	noncoding	425	noncoding	-0.036864	noncoding	NA	clear_noncoding
isoform_319756	noncoding	-1.09486	noncoding	300	noncoding	-0.022528	noncoding	NA	clear_noncoding
isoform_255880	noncoding	-1.17031	noncoding	398	noncoding	-0.0278528	noncoding	NA	clear_noncoding
isoform_205485	noncoding	-0.536581	noncoding	427	noncoding	-0.0126976	noncoding	NA	clear_noncoding
isoform_294845	noncoding	-0.772201	noncoding	261.5	noncoding	-0.0032768	noncoding	NA	clear_noncoding
isoform_78707	noncoding	-1.0489	noncoding	281	noncoding	-0.012288	noncoding	NA	clear_noncoding
isoform_281762	noncoding	-1.16042	noncoding	320	noncoding	-0.0004096	noncoding	NA	clear_noncoding
isoform_138410	noncoding	-1.25832	noncoding	287	noncoding	-0.086016	noncoding	NA	clear_noncoding
isoform_174833	noncoding	-1.15524	noncoding	345	coding	0.034	noncoding	NA	clear_noncoding
isoform_103236	noncoding	-1.09281	noncoding	414	noncoding	-0.0008192	noncoding	NA	clear_noncoding
isoform_154649	noncoding	-1.25698	noncoding	411	noncoding	-0.0253952	noncoding	NA	clear_noncoding
isoform_140270	noncoding	-0.957302	noncoding	347	noncoding	-0.0098304	noncoding	NA	clear_noncoding
isoform_321342	noncoding	-1.2827	noncoding	304	noncoding	-0.120422	noncoding	NA	clear_noncoding
isoform_203998	noncoding	-1.05939	noncoding	337.5	noncoding	-0.04096	noncoding	NA	clear_noncoding
isoform_200775	noncoding	-1.18241	noncoding	330	noncoding	-0.0782336	noncoding	NA	clear_noncoding
isoform_338748	noncoding	-0.671692	noncoding	368	noncoding	-0.0118784	noncoding	NA	clear_noncoding
isoform_170938	noncoding	-0.768812	noncoding	368	noncoding	-0.0004096	noncoding	NA	clear_noncoding
isoform_210225	noncoding	-1.0375	noncoding	392.5	noncoding	-0.0032768	noncoding	NA	clear_noncoding
isoform_174293	noncoding	-1.18983	noncoding	285.5	noncoding	-0.026624	noncoding	NA	clear_noncoding
isoform_342776	noncoding	-0.614778	noncoding	443	noncoding	-0.0188416	noncoding	NA	clear_noncoding
isoform_150410	noncoding	-1.20243	noncoding	260	noncoding	-0.0557056	noncoding	NA	clear_noncoding
isoform_168121	coding	1.3589	noncoding	266	noncoding	-0.0282624	coding	9.9e-16	unclear
isoform_80759	noncoding	-1.20587	noncoding	344	noncoding	-0.4096	noncoding	NA	clear_noncoding
isoform_346994	noncoding	-0.946804	noncoding	216	noncoding	-0.0147456	noncoding	NA	clear_noncoding
isoform_124283	noncoding	-1.13229	noncoding	233	noncoding	-0.150733	noncoding	NA	clear_noncoding
isoform_197907	noncoding	-1.0378	noncoding	208	noncoding	-0.0004096	noncoding	NA	clear_noncoding
isoform_300750	noncoding	-1.39919	noncoding	424	noncoding	-0.016384	noncoding	NA	clear_noncoding
isoform_225926	noncoding	-1.17652	noncoding	308	noncoding	-0.012288	noncoding	NA	clear_noncoding
isoform_189206	noncoding	-1.02082	noncoding	236	noncoding	-0.0106496	noncoding	NA	clear_noncoding
isoform_191571	noncoding	-1.00567	noncoding	257	noncoding	-0.0602112	noncoding	NA	clear_noncoding
isoform_299953	noncoding	-1.03243	noncoding	281	noncoding	-0.24576	noncoding	NA	clear_noncoding
isoform_315949	noncoding	-1.01423	noncoding	299	noncoding	-0.0004096	noncoding	NA	clear_noncoding
isoform_112394	noncoding	-0.941196	noncoding	293	noncoding	-0.008192	noncoding	NA	clear_noncoding
isoform_202394	coding	0.80663	noncoding	419	coding	0.038	coding	1.1e-15	clear_coding
isoform_126168	noncoding	-1.25967	noncoding	254.5	noncoding	-0.0929792	noncoding	NA	clear_noncoding
isoform_109942	coding	1.6302	noncoding	257	coding	0.228	noncoding	NA	unclear
isoform_129481	noncoding	-0.838334	noncoding	341.5	noncoding	-0.0004096	noncoding	NA	clear_noncoding
isoform_162966	noncoding	-1.41257	noncoding	296	noncoding	-0.006144	noncoding	NA	clear_noncoding
isoform_335353	noncoding	-1.15863	noncoding	284	noncoding	-0.0004096	noncoding	NA	clear_noncoding
isoform_116625	noncoding	-1.13365	noncoding	320	noncoding	-0.126976	noncoding	NA	clear_noncoding
isoform_131756	noncoding	-0.660198	noncoding	327	noncoding	-0.057344	noncoding	NA	clear_noncoding
isoform_291928	noncoding	-1.04309	noncoding	374	noncoding	-0.0507904	noncoding	NA	clear_noncoding
isoform_187276	noncoding	-0.988937	noncoding	466	coding	0.096	noncoding	NA	clear_noncoding
isoform_322379	coding	0.784842	noncoding	363.5	noncoding	-0.04096	noncoding	NA	clear_noncoding
isoform_81938	noncoding	-1.1336	noncoding	320	noncoding	-0.086016	noncoding	NA	clear_noncoding
isoform_324972	noncoding	-1.02887	noncoding	296	noncoding	-0.0004096	noncoding	NA	clear_noncoding
isoform_226477	noncoding	-0.951911	noncoding	290	noncoding	-0.0004096	noncoding	NA	clear_noncoding
isoform_105030	coding	0.363698	noncoding	239	noncoding	-0.0147456	noncoding	NA	clear_noncoding
isoform_124913	noncoding	-0.0620546	noncoding	324	noncoding	-0.094208	noncoding	NA	clear_noncoding
isoform_247805	noncoding	-1.13869	noncoding	293	noncoding	-0.01024	noncoding	NA	clear_noncoding
isoform_103105	noncoding	-1.23612	noncoding	245	noncoding	-0.043008	noncoding	NA	clear_noncoding
isoform_300856	noncoding	-1.17325	noncoding	356	noncoding	-0.004096	noncoding	NA	clear_noncoding
isoform_240325	noncoding	-0.901461	noncoding	314	coding	0.031	noncoding	NA	clear_noncoding
isoform_116550	noncoding	-0.853129	noncoding	374	noncoding	-0.0585728	noncoding	NA	clear_noncoding
isoform_178143	noncoding	-1.40774	noncoding	272	noncoding	-0.049152	noncoding	NA	clear_noncoding
isoform_195876	noncoding	-1.15592	coding	518	noncoding	-0.262144	noncoding	NA	clear_noncoding
isoform_220796	noncoding	-1.0241	noncoding	245	coding	0.094	noncoding	NA	clear_noncoding
isoform_191951	noncoding	-1.16425	noncoding	311	noncoding	-0.0004096	noncoding	NA	clear_noncoding
isoform_131659	noncoding	-1.24746	noncoding	221	noncoding	-0.0004096	noncoding	NA	clear_noncoding
isoform_250051	noncoding	-0.967858	noncoding	208	noncoding	-0.057344	noncoding	NA	clear_noncoding
isoform_185853	noncoding	-1.33782	noncoding	422	noncoding	-0.0167936	noncoding	NA	clear_noncoding
isoform_220081	noncoding	-0.639981	noncoding	408	noncoding	-0.024576	noncoding	NA	clear_noncoding
isoform_22779	noncoding	-1.2109	noncoding	254	coding	0.115	noncoding	NA	clear_noncoding
isoform_224071	coding	0.937368	noncoding	347	noncoding	-0.094208	coding	8.9e-18	unclear
isoform_167341	coding	0.580282	coding	518	coding	0.25	noncoding	NA	clear_coding
isoform_204759	noncoding	-1.2317	noncoding	270	noncoding	-0.065536	noncoding	NA	clear_noncoding
isoform_163392	noncoding	-0.718837	noncoding	463.5	noncoding	-0.172032	noncoding	NA	clear_noncoding
isoform_260512	noncoding	-1.48314	noncoding	282	noncoding	-0.0004096	noncoding	NA	clear_noncoding
isoform_173951	noncoding	-1.15703	noncoding	290	noncoding	-0.024576	noncoding	NA	clear_noncoding
isoform_166331	noncoding	-1.05425	noncoding	347.5	noncoding	-0.049152	noncoding	NA	clear_noncoding
isoform_119642	noncoding	-1.33589	noncoding	239	noncoding	-0.196608	noncoding	NA	clear_noncoding
isoform_239383	noncoding	-0.867169	noncoding	413	noncoding	-0.0475136	noncoding	NA	clear_noncoding
isoform_272430	noncoding	-1.17438	noncoding	257	noncoding	-0.135578	noncoding	NA	clear_noncoding
isoform_147696	noncoding	-1.31432	noncoding	299	noncoding	-0.0159744	noncoding	NA	clear_noncoding
isoform_181116	noncoding	-1.31209	noncoding	241	noncoding	-0.0004096	noncoding	NA	clear_noncoding
isoform_284625	noncoding	-0.781109	noncoding	302	noncoding	-0.0303104	noncoding	NA	clear_noncoding
isoform_184854	noncoding	-1.36944	noncoding	307	noncoding	-0.02048	noncoding	NA	clear_noncoding
isoform_253069	noncoding	-0.664717	noncoding	422	coding	0.294	coding	2e-06	unclear
isoform_241268	noncoding	-1.19825	noncoding	254	noncoding	-0.0004096	noncoding	NA	clear_noncoding
isoform_251082	noncoding	-1.18982	noncoding	336	noncoding	-0.0442368	noncoding	NA	clear_noncoding
isoform_121621	noncoding	-1.21439	noncoding	395	noncoding	-0.0049152	noncoding	NA	clear_noncoding
isoform_104252	noncoding	-1.16834	noncoding	491	noncoding	-0.0917504	noncoding	NA	clear_noncoding
isoform_332907	noncoding	-1.18345	noncoding	281.5	noncoding	-0.0073728	noncoding	NA	clear_noncoding
isoform_209698	coding	0.306792	noncoding	299	coding	0.039	noncoding	NA	unclear
isoform_120340	noncoding	-0.904415	noncoding	293	noncoding	-0.0704512	noncoding	NA	clear_noncoding
isoform_130893	noncoding	-0.90968	noncoding	335	noncoding	-0.0987136	noncoding	NA	clear_noncoding
isoform_158233	noncoding	-1.41531	noncoding	380	noncoding	-0.0012288	noncoding	NA	clear_noncoding
isoform_285961	noncoding	-0.879598	noncoding	329	noncoding	-0.0344064	noncoding	NA	clear_noncoding
isoform_170825	noncoding	-0.592511	noncoding	292	coding	0.516	noncoding	NA	clear_noncoding
isoform_129285	coding	3.36283	noncoding	319	coding	0.221	noncoding	NA	unclear
isoform_97374	noncoding	-1.09215	noncoding	479	coding	0.099	noncoding	NA	clear_noncoding
isoform_220923	noncoding	-1.34311	noncoding	302	noncoding	-0.118784	noncoding	NA	clear_noncoding
isoform_171699	noncoding	-1.39138	noncoding	236	noncoding	-0.0004096	noncoding	NA	clear_noncoding
isoform_280275	noncoding	-1.27298	noncoding	266	noncoding	-0.077824	noncoding	NA	clear_noncoding
isoform_335569	noncoding	-1.20771	noncoding	305	coding	0.001	noncoding	NA	clear_noncoding
isoform_218802	noncoding	-1.0096	noncoding	295	noncoding	-0.0151552	noncoding	NA	clear_noncoding
isoform_128213	noncoding	-1.431	noncoding	170.5	noncoding	-0.0004096	noncoding	NA	clear_noncoding
isoform_254277	noncoding	-1.44662	noncoding	278	noncoding	-0.0004096	noncoding	NA	clear_noncoding
isoform_221664	noncoding	-1.03684	noncoding	376	noncoding	-0.069632	noncoding	NA	clear_noncoding
isoform_114299	noncoding	-0.972696	noncoding	320	noncoding	-0.0004096	noncoding	NA	clear_noncoding
isoform_243852	noncoding	-0.975977	noncoding	242	noncoding	-0.0004096	noncoding	NA	clear_noncoding
isoform_153205	noncoding	-0.938092	coding	629	coding	0.103	noncoding	NA	unclear
isoform_325268	noncoding	-0.854083	noncoding	434	noncoding	-0.0217088	noncoding	NA	clear_noncoding
isoform_173088	coding	0.2059	noncoding	500	coding	0.165	noncoding	NA	unclear
isoform_188103	noncoding	-1.28699	noncoding	322	coding	0.29	noncoding	NA	clear_noncoding
isoform_321632	noncoding	-0.524565	noncoding	478.5	coding	0.324	noncoding	NA	clear_noncoding
isoform_275501	coding	0.312933	noncoding	307	noncoding	-0.110592	noncoding	NA	clear_noncoding
isoform_136964	noncoding	-1.2304	noncoding	230	noncoding	-0.0004096	noncoding	NA	clear_noncoding
isoform_255607	noncoding	-1.21263	noncoding	331.5	noncoding	-0.098304	noncoding	NA	clear_noncoding
isoform_209250	noncoding	-1.2494	noncoding	272	noncoding	-0.0004096	noncoding	NA	clear_noncoding
isoform_200018	noncoding	-1.31691	noncoding	212.5	noncoding	-0.04096	noncoding	NA	clear_noncoding
isoform_197887	noncoding	-1.04873	noncoding	443	noncoding	-0.0008192	noncoding	NA	clear_noncoding
isoform_255955	noncoding	-1.08598	noncoding	229.5	noncoding	-0.0004096	noncoding	NA	clear_noncoding
isoform_164431	coding	0.362533	noncoding	204.5	noncoding	-0.0004096	noncoding	NA	clear_noncoding
isoform_134078	noncoding	-0.644204	noncoding	428	noncoding	-0.053248	coding	5.5e-07	clear_noncoding
isoform_289853	noncoding	-1.24361	noncoding	287	noncoding	-0.0008192	noncoding	NA	clear_noncoding
isoform_124520	noncoding	-0.818671	noncoding	350	noncoding	-0.0004096	noncoding	NA	clear_noncoding
isoform_120884	noncoding	-0.748365	noncoding	411.5	noncoding	-0.057344	noncoding	NA	clear_noncoding
isoform_191047	noncoding	-1.01312	noncoding	455	coding	0.131	noncoding	NA	clear_noncoding
isoform_132848	noncoding	-1.13321	noncoding	175.5	noncoding	-0.237568	noncoding	NA	clear_noncoding
isoform_118864	noncoding	-0.825068	coding	590	coding	0.108	noncoding	NA	unclear
isoform_350343	noncoding	-0.961646	noncoding	217.5	noncoding	-0.0602112	noncoding	NA	clear_noncoding
isoform_12661	coding	0.750172	noncoding	329	coding	0.109	noncoding	NA	unclear
isoform_99431	noncoding	-0.256305	coding	578	coding	0.511	noncoding	NA	unclear
isoform_302315	noncoding	-0.701763	noncoding	361	coding	0.134	noncoding	NA	clear_noncoding
isoform_232231	coding	0.579068	noncoding	245	noncoding	-0.157696	noncoding	NA	clear_noncoding
isoform_98992	coding	1.07587	noncoding	293	coding	0.092	noncoding	NA	unclear
isoform_110625	noncoding	-0.363844	noncoding	390.5	coding	0.315	coding	3.9e-08	unclear
isoform_44902	noncoding	-1.17683	noncoding	236	noncoding	-0.0331776	noncoding	NA	clear_noncoding
isoform_333594	noncoding	-1.10994	noncoding	267.5	noncoding	-0.0364544	noncoding	NA	clear_noncoding
isoform_189943	noncoding	-0.884888	coding	602	coding	0.17	noncoding	NA	unclear
isoform_102834	noncoding	-1.32078	noncoding	272	noncoding	-0.069632	noncoding	NA	clear_noncoding
isoform_293296	noncoding	-1.23845	noncoding	244	noncoding	-0.016384	noncoding	NA	clear_noncoding
isoform_85169	noncoding	-1.21885	noncoding	311	noncoding	-0.0393216	noncoding	NA	clear_noncoding
isoform_117973	noncoding	-0.45943	coding	509	noncoding	-0.0884736	noncoding	NA	clear_noncoding
isoform_163155	coding	1.07983	noncoding	299.5	noncoding	-0.18432	coding	9.9e-11	unclear
isoform_198767	noncoding	-1.25535	noncoding	440	coding	0.173	noncoding	NA	clear_noncoding
isoform_118288	noncoding	-1.2038	noncoding	296	noncoding	-0.073728	noncoding	NA	clear_noncoding
isoform_273856	noncoding	-0.88131	noncoding	215	noncoding	-0.028672	noncoding	NA	clear_noncoding
isoform_116599	noncoding	-1.14034	noncoding	265.5	noncoding	-0.073728	noncoding	NA	clear_noncoding
isoform_145455	noncoding	-1.11748	noncoding	369	noncoding	-0.0569344	noncoding	NA	clear_noncoding
isoform_137564	noncoding	-0.938244	noncoding	434	coding	0.183	noncoding	NA	clear_noncoding
isoform_118961	coding	0.442205	noncoding	345	coding	0.153	noncoding	NA	unclear
isoform_50418	noncoding	-1.14382	noncoding	342.5	noncoding	-0.0425984	noncoding	NA	clear_noncoding
isoform_216161	noncoding	-1.16747	noncoding	202	noncoding	-0.0004096	noncoding	NA	clear_noncoding
isoform_74079	noncoding	-1.22128	noncoding	266	noncoding	-0.151552	noncoding	NA	clear_noncoding
isoform_155104	noncoding	-1.03163	noncoding	257	noncoding	-0.03072	noncoding	NA	clear_noncoding
isoform_113091	noncoding	-1.37196	noncoding	245	noncoding	-0.094208	noncoding	NA	clear_noncoding
isoform_248330	noncoding	-1.0283	noncoding	281	noncoding	-0.077824	noncoding	NA	clear_noncoding
isoform_250424	noncoding	-1.08334	noncoding	227	noncoding	-0.057344	noncoding	NA	clear_noncoding
isoform_318518	noncoding	-1.15944	noncoding	298.5	noncoding	-0.032768	noncoding	NA	clear_noncoding
isoform_269126	coding	0.751371	noncoding	365	noncoding	-0.024576	coding	7e-18	unclear
isoform_180456	coding	0.875353	noncoding	281	noncoding	-0.0557056	noncoding	NA	clear_noncoding
isoform_311025	noncoding	-1.10979	noncoding	274	noncoding	-0.0004096	noncoding	NA	clear_noncoding
isoform_124953	noncoding	-1.34107	noncoding	275	noncoding	-0.0004096	noncoding	NA	clear_noncoding
isoform_17594	noncoding	-1.30188	noncoding	233	noncoding	-0.012288	noncoding	NA	clear_noncoding
isoform_126318	noncoding	-1.14829	noncoding	332	noncoding	-0.0004096	noncoding	NA	clear_noncoding
isoform_288251	noncoding	-1.13831	noncoding	305	noncoding	-0.002048	noncoding	NA	clear_noncoding
isoform_122894	noncoding	-1.11373	noncoding	273	noncoding	-0.086016	noncoding	NA	clear_noncoding
isoform_22874	noncoding	-1.03641	noncoding	461	coding	0.143	noncoding	NA	clear_noncoding
isoform_75267	noncoding	-1.04326	noncoding	337	noncoding	-0.0462848	noncoding	NA	clear_noncoding
isoform_234147	noncoding	-1.24992	noncoding	259	noncoding	-0.180224	noncoding	NA	clear_noncoding
isoform_140866	noncoding	-0.287892	noncoding	284	coding	0.311	noncoding	NA	clear_noncoding
isoform_94960	noncoding	-1.263	noncoding	245	noncoding	-0.0004096	noncoding	NA	clear_noncoding
isoform_348289	noncoding	-1.22668	noncoding	368	noncoding	-0.0253952	noncoding	NA	clear_noncoding
isoform_199689	coding	2.43067	coding	590	coding	0.07	noncoding	NA	clear_coding
isoform_254925	noncoding	-1.36522	noncoding	245	noncoding	-0.139264	noncoding	NA	clear_noncoding
isoform_246009	noncoding	-1.233	noncoding	360.5	noncoding	-0.028672	noncoding	NA	clear_noncoding
isoform_324139	noncoding	-1.27302	noncoding	248	noncoding	-0.090112	noncoding	NA	clear_noncoding
isoform_166798	noncoding	-1.17624	coding	522	noncoding	-0.0323584	noncoding	NA	clear_noncoding
isoform_299814	noncoding	-0.951518	noncoding	323	noncoding	-0.0004096	noncoding	NA	clear_noncoding
isoform_135550	noncoding	-1.39527	noncoding	296	noncoding	-0.0548864	noncoding	NA	clear_noncoding
isoform_22545	coding	0.219797	noncoding	405.5	coding	0.028	noncoding	NA	unclear
isoform_348048	noncoding	-1.13148	noncoding	323	noncoding	-0.057344	noncoding	NA	clear_noncoding
isoform_219866	noncoding	-1.20892	noncoding	341	noncoding	-0.014336	noncoding	NA	clear_noncoding
isoform_117621	noncoding	-1.34193	noncoding	213.5	noncoding	-0.0118784	noncoding	NA	clear_noncoding
isoform_299572	noncoding	-1.36478	noncoding	240.5	noncoding	-0.0004096	noncoding	NA	clear_noncoding
isoform_161716	noncoding	-1.1521	noncoding	249	noncoding	-0.036864	noncoding	NA	clear_noncoding
isoform_114436	noncoding	-1.1496	noncoding	352	noncoding	-0.0987136	coding	3e-07	clear_noncoding
isoform_302104	noncoding	-0.727615	noncoding	339	noncoding	-0.0200704	noncoding	NA	clear_noncoding
isoform_139203	noncoding	-1.18496	noncoding	404	noncoding	-0.0159744	noncoding	NA	clear_noncoding
isoform_145821	noncoding	-0.804754	noncoding	289	noncoding	-0.0172032	noncoding	NA	clear_noncoding
isoform_251507	coding	1.79937	noncoding	224	coding	0.105	noncoding	NA	unclear
isoform_147885	noncoding	-1.15187	noncoding	449	noncoding	-0.045056	noncoding	NA	clear_noncoding
isoform_31131	noncoding	-0.886529	noncoding	269	noncoding	-0.0258048	noncoding	NA	clear_noncoding
isoform_267422	noncoding	-1.0782	noncoding	255	noncoding	-0.004096	noncoding	NA	clear_noncoding
isoform_209358	noncoding	-1.24752	noncoding	239	noncoding	-0.0004096	noncoding	NA	clear_noncoding
isoform_254640	noncoding	-1.13406	noncoding	264	noncoding	-0.0905216	noncoding	NA	clear_noncoding
isoform_151010	noncoding	-1.26295	noncoding	422	coding	0.141	noncoding	NA	clear_noncoding
isoform_226915	coding	0.390465	noncoding	274	noncoding	-0.090112	noncoding	NA	clear_noncoding
isoform_268704	noncoding	-0.913808	noncoding	250	noncoding	-0.094208	coding	1.8e-07	clear_noncoding
isoform_37112	noncoding	-0.76651	noncoding	323	noncoding	-0.0004096	noncoding	NA	clear_noncoding
isoform_123488	noncoding	-0.72796	noncoding	407	noncoding	-0.253952	noncoding	NA	clear_noncoding
isoform_241912	noncoding	-0.927073	noncoding	260	noncoding	-0.032768	noncoding	NA	clear_noncoding
isoform_70018	noncoding	-1.16014	coding	521	coding	0.07	noncoding	NA	unclear
isoform_68938	noncoding	-1.4446	noncoding	233	coding	0.07	noncoding	NA	clear_noncoding
isoform_182115	noncoding	-0.286039	noncoding	284	coding	0.03	noncoding	NA	clear_noncoding
isoform_325674	noncoding	-1.02069	noncoding	242	noncoding	-0.1024	noncoding	NA	clear_noncoding
isoform_109818	noncoding	-0.971195	noncoding	281	noncoding	-0.0172032	noncoding	NA	clear_noncoding
isoform_239211	noncoding	-1.02707	noncoding	314	noncoding	-0.136397	noncoding	NA	clear_noncoding
isoform_40735	noncoding	-1.2846	noncoding	263	coding	0.04	noncoding	NA	clear_noncoding
isoform_340239	noncoding	-1.11205	noncoding	191	noncoding	-0.0557056	noncoding	NA	clear_noncoding
isoform_278043	noncoding	-1.02712	noncoding	422	noncoding	-0.032768	noncoding	NA	clear_noncoding
isoform_271976	noncoding	-1.26848	noncoding	275	noncoding	-0.0004096	noncoding	NA	clear_noncoding
isoform_125843	coding	0.221322	noncoding	233	noncoding	-0.0004096	noncoding	NA	clear_noncoding
isoform_298642	noncoding	-1.0593	noncoding	208	noncoding	-0.0319488	noncoding	NA	clear_noncoding
isoform_124475	noncoding	-1.40281	noncoding	236	noncoding	-0.004096	noncoding	NA	clear_noncoding
isoform_142768	noncoding	-0.876477	noncoding	302	noncoding	-0.0004096	noncoding	NA	clear_noncoding
isoform_119283	noncoding	-1.1255	noncoding	300	noncoding	-0.0004096	noncoding	NA	clear_noncoding
isoform_233949	noncoding	-0.895892	noncoding	303	noncoding	-0.077824	noncoding	NA	clear_noncoding
isoform_303192	noncoding	-0.804914	noncoding	305	noncoding	-0.077824	noncoding	NA	clear_noncoding
isoform_132729	noncoding	-1.09505	noncoding	168.5	noncoding	-0.073728	noncoding	NA	clear_noncoding
isoform_153711	noncoding	-1.27737	noncoding	293	noncoding	-0.0004096	noncoding	NA	clear_noncoding
isoform_263813	noncoding	-1.35379	noncoding	284	noncoding	-0.016384	noncoding	NA	clear_noncoding
isoform_348592	noncoding	-1.08967	noncoding	266.5	noncoding	-0.0012288	noncoding	NA	clear_noncoding
isoform_156274	noncoding	-1.32343	noncoding	361	noncoding	-0.131072	noncoding	NA	clear_noncoding
isoform_173171	coding	0.158053	noncoding	311	noncoding	-0.0270336	noncoding	NA	clear_noncoding
isoform_200487	noncoding	-1.23151	noncoding	330	noncoding	-0.02048	noncoding	NA	clear_noncoding
isoform_160951	noncoding	-1.11387	noncoding	230	noncoding	-0.0004096	noncoding	NA	clear_noncoding
isoform_329985	noncoding	-0.927085	noncoding	432	noncoding	-0.0512	noncoding	NA	clear_noncoding
isoform_264075	noncoding	-1.14697	noncoding	185	noncoding	-0.0761856	noncoding	NA	clear_noncoding
isoform_200833	coding	0.909695	noncoding	433.5	noncoding	-0.012288	coding	2.3e-07	unclear
isoform_309061	noncoding	-1.01532	noncoding	358	coding	0.03	noncoding	NA	clear_noncoding
isoform_332081	noncoding	-1.32375	noncoding	183	noncoding	-0.045056	noncoding	NA	clear_noncoding
isoform_63798	coding	0.684717	noncoding	337.5	coding	0.01	coding	1.3e-13	clear_coding
isoform_303511	noncoding	-1.3349	noncoding	392	noncoding	-0.028672	noncoding	NA	clear_noncoding
isoform_154038	noncoding	-1.19205	noncoding	324.5	noncoding	-0.04096	noncoding	NA	clear_noncoding
isoform_147648	noncoding	-1.04423	noncoding	293	noncoding	-0.0004096	noncoding	NA	clear_noncoding
isoform_298125	noncoding	-0.960405	noncoding	386	coding	0.149	noncoding	NA	clear_noncoding
isoform_218227	noncoding	-0.569063	noncoding	359	coding	0.12	noncoding	NA	clear_noncoding
isoform_260874	noncoding	-1.22319	noncoding	248	noncoding	-0.045056	noncoding	NA	clear_noncoding
isoform_317162	noncoding	-1.00126	noncoding	300	noncoding	-0.0147456	noncoding	NA	clear_noncoding
isoform_331272	noncoding	-0.770565	coding	524	coding	0.063	noncoding	NA	unclear
isoform_252557	noncoding	-1.15688	noncoding	344	coding	0.11	noncoding	NA	clear_noncoding
isoform_271125	noncoding	-1.18718	noncoding	300	noncoding	-0.036864	noncoding	NA	clear_noncoding
isoform_67674	noncoding	-0.849689	noncoding	286.5	coding	0.129	noncoding	NA	clear_noncoding
isoform_329770	noncoding	-0.952881	noncoding	263	noncoding	-0.0004096	noncoding	NA	clear_noncoding
isoform_131443	noncoding	-1.13658	noncoding	221	noncoding	-0.0004096	noncoding	NA	clear_noncoding
isoform_226387	noncoding	-0.814679	noncoding	431	coding	0.129	noncoding	NA	clear_noncoding
isoform_187138	noncoding	-1.08212	noncoding	236.5	noncoding	-0.045056	noncoding	NA	clear_noncoding
isoform_139078	noncoding	-1.18146	noncoding	268.5	noncoding	-0.0434176	noncoding	NA	clear_noncoding
isoform_56013	noncoding	-1.22124	noncoding	245	noncoding	-0.0208896	noncoding	NA	clear_noncoding
isoform_165858	noncoding	-1.31517	noncoding	299	noncoding	-0.0077824	noncoding	NA	clear_noncoding
isoform_328001	noncoding	-1.26128	noncoding	241	noncoding	-0.069632	noncoding	NA	clear_noncoding
isoform_139147	noncoding	-0.262262	noncoding	326	noncoding	-0.149504	noncoding	NA	clear_noncoding
isoform_283457	noncoding	-1.41255	noncoding	203	noncoding	-0.0004096	noncoding	NA	clear_noncoding
isoform_95262	noncoding	-1.13036	noncoding	273	noncoding	-0.0376832	noncoding	NA	clear_noncoding
isoform_19246	coding	1.14675	noncoding	198.5	coding	0.023	noncoding	NA	unclear
isoform_273312	noncoding	-1.40401	noncoding	221	noncoding	-0.0004096	noncoding	NA	clear_noncoding
isoform_304791	noncoding	-1.10116	noncoding	215	noncoding	-0.0004096	noncoding	NA	clear_noncoding
isoform_226838	noncoding	-0.639176	coding	559	coding	0.05	noncoding	NA	unclear
isoform_127450	noncoding	-1.30325	noncoding	184	noncoding	-0.0004096	noncoding	NA	clear_noncoding
isoform_105661	noncoding	-1.12107	noncoding	380	noncoding	-0.0086016	noncoding	NA	clear_noncoding
isoform_253917	noncoding	-1.40176	noncoding	320	noncoding	-0.04096	noncoding	NA	clear_noncoding
isoform_276504	noncoding	-1.38081	noncoding	254	noncoding	-0.0004096	noncoding	NA	clear_noncoding
isoform_126043	noncoding	-1.05084	coding	512	noncoding	-0.0278528	noncoding	NA	clear_noncoding
isoform_247045	noncoding	-1.18513	noncoding	276.5	coding	0.07	noncoding	NA	clear_noncoding
isoform_272023	coding	1.74633	noncoding	381	noncoding	-0.0299008	coding	1.7e-09	unclear
isoform_50812	noncoding	-1.11989	noncoding	224.5	noncoding	-0.008192	noncoding	NA	clear_noncoding
isoform_125622	coding	1.34641	noncoding	278	noncoding	-0.0507904	noncoding	NA	clear_noncoding
isoform_347893	noncoding	-1.26588	noncoding	305	noncoding	-0.032768	noncoding	NA	clear_noncoding
isoform_326326	noncoding	-0.855016	noncoding	346.5	noncoding	-0.036864	noncoding	NA	clear_noncoding
isoform_185829	noncoding	-1.21751	noncoding	251	noncoding	-0.0004096	noncoding	NA	clear_noncoding
isoform_10613	noncoding	-1.2086	noncoding	277	coding	0.035	noncoding	NA	clear_noncoding
isoform_216474	noncoding	-0.806849	noncoding	294	noncoding	-0.038912	noncoding	NA	clear_noncoding
isoform_108630	noncoding	-1.37503	noncoding	293	noncoding	-0.0004096	noncoding	NA	clear_noncoding
isoform_323328	noncoding	-0.551162	noncoding	461	noncoding	-0.03072	noncoding	NA	clear_noncoding
isoform_323537	noncoding	-0.802393	noncoding	302	noncoding	-0.0004096	noncoding	NA	clear_noncoding
isoform_266821	noncoding	-1.42682	noncoding	279.5	noncoding	-0.0630784	noncoding	NA	clear_noncoding
isoform_35720	noncoding	-0.994549	noncoding	328	noncoding	-0.016384	noncoding	NA	clear_noncoding
isoform_217662	noncoding	-1.00629	noncoding	383	noncoding	-0.053248	noncoding	NA	clear_noncoding
isoform_251201	coding	0.925618	noncoding	324.5	noncoding	-0.0004096	noncoding	NA	clear_noncoding
isoform_164412	noncoding	-1.35979	noncoding	248	noncoding	-0.0270336	noncoding	NA	clear_noncoding
isoform_103433	noncoding	-0.91289	noncoding	254	noncoding	-0.0815104	noncoding	NA	clear_noncoding
isoform_125953	noncoding	-1.1173	noncoding	264.5	noncoding	-0.0004096	noncoding	NA	clear_noncoding
isoform_323132	noncoding	-0.989834	noncoding	252	noncoding	-0.0774144	noncoding	NA	clear_noncoding
isoform_317242	coding	0.90678	noncoding	227	noncoding	-0.094208	noncoding	NA	clear_noncoding
isoform_152641	noncoding	-1.3248	noncoding	245	noncoding	-0.0004096	noncoding	NA	clear_noncoding
isoform_147953	noncoding	-0.465811	noncoding	446	coding	0.168	noncoding	NA	clear_noncoding
isoform_326621	noncoding	-0.996875	noncoding	324	coding	0.05	noncoding	NA	clear_noncoding
isoform_144391	noncoding	-1.2697	noncoding	227	noncoding	-0.0397312	noncoding	NA	clear_noncoding
isoform_73798	noncoding	-1.18189	noncoding	413	noncoding	-0.0237568	noncoding	NA	clear_noncoding
isoform_275289	noncoding	-1.29609	noncoding	340.5	coding	0.179	noncoding	NA	clear_noncoding
isoform_226856	coding	2.65851	noncoding	321	noncoding	-0.028672	coding	1.1e-16	unclear
isoform_302799	noncoding	-1.29222	noncoding	236	noncoding	-0.045056	noncoding	NA	clear_noncoding
isoform_161483	noncoding	-1.05888	noncoding	265	coding	0.409	noncoding	NA	clear_noncoding
isoform_236796	noncoding	-1.27813	noncoding	270.5	noncoding	-0.077824	noncoding	NA	clear_noncoding
isoform_118132	noncoding	-0.901718	noncoding	343	noncoding	-0.0253952	noncoding	NA	clear_noncoding
isoform_334435	noncoding	-1.15342	noncoding	240.5	noncoding	-0.0966656	noncoding	NA	clear_noncoding
isoform_264919	noncoding	-1.33024	noncoding	198.5	noncoding	-0.06144	noncoding	NA	clear_noncoding
isoform_153015	noncoding	-1.20936	noncoding	317	noncoding	-0.167936	noncoding	NA	clear_noncoding
isoform_281409	noncoding	-1.01023	noncoding	296	noncoding	-0.0004096	noncoding	NA	clear_noncoding
isoform_291708	noncoding	-1.1352	noncoding	353	noncoding	-0.110592	noncoding	NA	clear_noncoding
isoform_233813	noncoding	-1.02586	noncoding	224	noncoding	-0.065536	noncoding	NA	clear_noncoding
isoform_240669	noncoding	-1.04407	noncoding	285	noncoding	-0.0589824	noncoding	NA	clear_noncoding
isoform_263546	noncoding	-1.22223	noncoding	238	noncoding	-0.008192	noncoding	NA	clear_noncoding
isoform_302533	noncoding	-0.834347	noncoding	332	noncoding	-0.004096	noncoding	NA	clear_noncoding
isoform_234070	coding	1.18606	noncoding	389	noncoding	-0.08192	coding	1.3e-21	unclear
isoform_60114	noncoding	-1.07426	noncoding	304	noncoding	-0.0589824	noncoding	NA	clear_noncoding
isoform_254336	noncoding	-1.00322	noncoding	203	noncoding	-0.114688	noncoding	NA	clear_noncoding
isoform_349904	noncoding	-0.990724	noncoding	317	noncoding	-0.0151552	noncoding	NA	clear_noncoding
isoform_245696	noncoding	-1.23782	noncoding	251	noncoding	-0.0180224	noncoding	NA	clear_noncoding
isoform_244098	noncoding	-1.07137	noncoding	354	noncoding	-0.024576	noncoding	NA	clear_noncoding
isoform_105335	noncoding	-1.29687	noncoding	345.5	noncoding	-0.016384	noncoding	NA	clear_noncoding
isoform_325493	noncoding	-1.20144	noncoding	284	noncoding	-0.0659456	noncoding	NA	clear_noncoding
isoform_114648	coding	1.29948	noncoding	476	noncoding	-0.02048	coding	4.5e-20	unclear
isoform_53689	noncoding	-0.828473	noncoding	219	noncoding	-0.0462848	noncoding	NA	clear_noncoding
isoform_106799	coding	0.91845	noncoding	287	noncoding	-0.0274432	noncoding	NA	clear_noncoding
isoform_285187	noncoding	-1.31742	noncoding	335	noncoding	-0.0188416	noncoding	NA	clear_noncoding
isoform_105122	noncoding	-1.11487	noncoding	365	noncoding	-0.0004096	noncoding	NA	clear_noncoding
isoform_334970	noncoding	-1.17098	noncoding	464	noncoding	-0.008192	noncoding	NA	clear_noncoding
isoform_84999	noncoding	-0.729711	coding	510	noncoding	-0.0151552	noncoding	NA	clear_noncoding
isoform_319372	noncoding	-0.95778	noncoding	241.5	noncoding	-0.0262144	noncoding	NA	clear_noncoding
isoform_345928	noncoding	-1.1819	noncoding	452	noncoding	-0.0159744	noncoding	NA	clear_noncoding
isoform_126648	noncoding	-0.810958	noncoding	275	noncoding	-0.14336	noncoding	NA	clear_noncoding
isoform_119590	noncoding	-1.18218	noncoding	266	noncoding	-0.135168	noncoding	NA	clear_noncoding
isoform_276455	noncoding	-0.994686	noncoding	281	noncoding	-0.032768	noncoding	NA	clear_noncoding
isoform_162981	coding	0.888923	noncoding	266	noncoding	-0.0270336	noncoding	NA	clear_noncoding
isoform_267104	noncoding	-1.28366	noncoding	251	noncoding	-0.0004096	noncoding	NA	clear_noncoding
isoform_246965	noncoding	-0.739909	noncoding	373.5	noncoding	-0.012288	noncoding	NA	clear_noncoding
isoform_293352	coding	0.521728	noncoding	237	noncoding	-0.069632	coding	5.8e-07	unclear
isoform_130631	noncoding	-1.3451	noncoding	246.5	noncoding	-0.0999424	noncoding	NA	clear_noncoding
isoform_116948	noncoding	-0.792998	noncoding	215	noncoding	-0.0516096	noncoding	NA	clear_noncoding
isoform_226363	noncoding	-1.02165	noncoding	341.5	coding	0.1	noncoding	NA	clear_noncoding
isoform_130276	noncoding	-1.03989	noncoding	272	noncoding	-0.0004096	noncoding	NA	clear_noncoding
isoform_225815	noncoding	-1.02261	noncoding	302	coding	0.104	noncoding	NA	clear_noncoding
isoform_122205	noncoding	-1.09559	noncoding	327	noncoding	-0.008192	noncoding	NA	clear_noncoding
isoform_153097	noncoding	-0.846783	noncoding	257	noncoding	-0.004096	noncoding	NA	clear_noncoding
isoform_118952	coding	0.493972	noncoding	274	noncoding	-0.012288	coding	3.7e-10	unclear
isoform_157251	noncoding	-1.47096	noncoding	284	noncoding	-0.028672	noncoding	NA	clear_noncoding
isoform_214575	noncoding	-1.39849	noncoding	239	noncoding	-0.004096	noncoding	NA	clear_noncoding
isoform_295361	noncoding	-1.21313	noncoding	406	coding	0.047	noncoding	NA	clear_noncoding
isoform_127264	noncoding	-1.21499	noncoding	305	noncoding	-0.0004096	noncoding	NA	clear_noncoding
isoform_202421	noncoding	-1.12293	noncoding	320	noncoding	-0.012288	noncoding	NA	clear_noncoding
isoform_118799	noncoding	-1.33621	noncoding	260	noncoding	-0.0352256	noncoding	NA	clear_noncoding
isoform_348922	coding	2.20978	coding	532	noncoding	-0.0622592	noncoding	NA	unclear
isoform_209174	noncoding	-1.17555	noncoding	260	noncoding	-0.086016	noncoding	NA	clear_noncoding
isoform_167004	noncoding	-1.24029	noncoding	341	noncoding	-0.155648	noncoding	NA	clear_noncoding
isoform_278505	noncoding	-1.15032	noncoding	233	noncoding	-0.129434	noncoding	NA	clear_noncoding
isoform_346695	noncoding	-1.35061	noncoding	280	coding	0.028	noncoding	NA	clear_noncoding
isoform_250458	noncoding	-1.09779	noncoding	251.5	noncoding	-0.073728	noncoding	NA	clear_noncoding
isoform_218312	noncoding	-1.06708	noncoding	299	coding	0.133	noncoding	NA	clear_noncoding
isoform_304356	noncoding	-1.41677	noncoding	233	noncoding	-0.0004096	noncoding	NA	clear_noncoding
isoform_348568	noncoding	-1.39871	noncoding	401	noncoding	-0.0442368	noncoding	NA	clear_noncoding
isoform_305087	noncoding	-1.18499	noncoding	221	noncoding	-0.0004096	noncoding	NA	clear_noncoding
isoform_104018	coding	1.03384	noncoding	296	coding	0.198	noncoding	NA	unclear
isoform_228236	noncoding	-1.14379	noncoding	377	noncoding	-0.004096	noncoding	NA	clear_noncoding
isoform_80239	noncoding	-1.03741	noncoding	350	noncoding	-0.032768	noncoding	NA	clear_noncoding
isoform_127203	coding	0.134489	noncoding	308	noncoding	-0.185549	noncoding	NA	clear_noncoding
isoform_227740	noncoding	-0.960903	noncoding	314	noncoding	-0.0258048	noncoding	NA	clear_noncoding
isoform_118202	noncoding	-1.17655	noncoding	258.5	noncoding	-0.0004096	noncoding	NA	clear_noncoding
isoform_120558	coding	1.62847	noncoding	330	noncoding	-0.0417792	coding	3.3e-07	unclear
isoform_68965	noncoding	-1.12162	noncoding	404	noncoding	-0.022528	noncoding	NA	clear_noncoding
isoform_124106	noncoding	-0.689777	noncoding	421	coding	0.264	coding	2e-11	unclear
isoform_198063	noncoding	-0.986914	noncoding	322.5	coding	0.06	coding	2.3e-15	unclear
isoform_170840	coding	0.300486	noncoding	330.5	coding	0.001	coding	8.2e-07	clear_coding
isoform_127504	coding	0.983068	noncoding	338	noncoding	-0.069632	noncoding	NA	clear_noncoding
isoform_210281	noncoding	-1.18436	noncoding	245	noncoding	-0.135168	noncoding	NA	clear_noncoding
isoform_291315	noncoding	-1.35799	noncoding	278.5	noncoding	-0.0004096	noncoding	NA	clear_noncoding
isoform_258164	noncoding	-1.07127	noncoding	400	noncoding	-0.008192	noncoding	NA	clear_noncoding
isoform_188575	noncoding	-1.11702	noncoding	257	noncoding	-0.14336	noncoding	NA	clear_noncoding
isoform_339846	noncoding	-1.04944	noncoding	264	noncoding	-0.0540672	noncoding	NA	clear_noncoding
isoform_144735	noncoding	-1.15204	noncoding	291.5	noncoding	-0.016384	noncoding	NA	clear_noncoding
isoform_230119	noncoding	-0.850392	noncoding	248.5	coding	0.09	noncoding	NA	clear_noncoding
isoform_294382	noncoding	-1.20296	noncoding	284	noncoding	-0.004096	noncoding	NA	clear_noncoding
isoform_122462	noncoding	-1.31352	noncoding	275	noncoding	-0.0004096	noncoding	NA	clear_noncoding
isoform_95958	noncoding	-0.113982	noncoding	281.5	coding	0.166	coding	2.6e-19	unclear
isoform_99207	noncoding	-1.1246	noncoding	318	noncoding	-0.0065536	noncoding	NA	clear_noncoding
isoform_119090	noncoding	-1.11419	noncoding	361.5	noncoding	-0.118784	noncoding	NA	clear_noncoding
isoform_109754	noncoding	-0.71325	noncoding	420	coding	0.029	noncoding	NA	clear_noncoding
isoform_294732	noncoding	-1.13202	noncoding	299	noncoding	-0.012288	noncoding	NA	clear_noncoding
isoform_160105	noncoding	-1.18951	noncoding	269	noncoding	-0.106496	noncoding	NA	clear_noncoding
isoform_306530	noncoding	-1.29942	noncoding	227	noncoding	-0.0004096	noncoding	NA	clear_noncoding
isoform_280677	noncoding	-1.36039	noncoding	403.5	noncoding	-0.0299008	noncoding	NA	clear_noncoding
isoform_269069	coding	0.228048	noncoding	428	coding	0.294	coding	2.2e-20	clear_coding
isoform_347024	noncoding	-0.83064	noncoding	408	coding	0.083	noncoding	NA	clear_noncoding
isoform_221950	coding	1.03039	noncoding	299	noncoding	-0.0462848	noncoding	NA	clear_noncoding
isoform_204063	noncoding	-1.24486	noncoding	232	noncoding	-0.0004096	noncoding	NA	clear_noncoding
isoform_268064	noncoding	-1.13538	noncoding	414.5	noncoding	-0.0049152	noncoding	NA	clear_noncoding
isoform_126945	noncoding	-0.714244	noncoding	249.5	noncoding	-0.0004096	noncoding	NA	clear_noncoding
isoform_143102	coding	1.67259	noncoding	282.5	noncoding	-0.0335872	noncoding	NA	clear_noncoding
isoform_98014	noncoding	-1.09961	noncoding	361	noncoding	-0.0258048	noncoding	NA	clear_noncoding
isoform_348615	noncoding	-0.636597	noncoding	236	noncoding	-0.0524288	noncoding	NA	clear_noncoding
isoform_307418	noncoding	-1.04261	noncoding	341	noncoding	-0.0651264	noncoding	NA	clear_noncoding
isoform_115946	noncoding	-0.848491	coding	606	coding	0.332	noncoding	NA	unclear
isoform_138041	coding	0.0196381	noncoding	319	noncoding	-0.065536	noncoding	NA	clear_noncoding
isoform_50482	noncoding	-1.08243	noncoding	311	noncoding	-0.0008192	noncoding	NA	clear_noncoding
isoform_267568	noncoding	-1.04372	noncoding	335	noncoding	-0.012288	noncoding	NA	clear_noncoding
isoform_128108	noncoding	-1.44327	noncoding	143.5	noncoding	-0.0004096	noncoding	NA	clear_noncoding
isoform_333992	noncoding	-1.16205	noncoding	257	noncoding	-0.008192	noncoding	NA	clear_noncoding
isoform_131313	noncoding	-1.15039	noncoding	269	noncoding	-0.0004096	noncoding	NA	clear_noncoding
isoform_162962	noncoding	-1.18353	noncoding	216.5	noncoding	-0.0004096	noncoding	NA	clear_noncoding
isoform_44143	noncoding	-1.23192	noncoding	320	noncoding	-0.0131072	noncoding	NA	clear_noncoding
isoform_141991	noncoding	-0.99477	noncoding	223	noncoding	-0.053248	noncoding	NA	clear_noncoding
isoform_234885	noncoding	-1.11026	noncoding	371	coding	0.146	noncoding	NA	clear_noncoding
isoform_137110	noncoding	-1.20813	noncoding	356	noncoding	-0.008192	noncoding	NA	clear_noncoding
isoform_77879	coding	0.229928	noncoding	461	noncoding	-0.0094208	noncoding	NA	clear_noncoding
isoform_162933	coding	1.19207	noncoding	282	noncoding	-0.0401408	coding	8.6e-21	unclear
isoform_145352	coding	3.6256	noncoding	264.5	coding	0.076	noncoding	NA	unclear
isoform_140714	noncoding	-1.2623	noncoding	352	noncoding	-0.069632	noncoding	NA	clear_noncoding
isoform_237745	coding	0.890669	noncoding	389	coding	0.375	coding	4e-23	clear_coding
isoform_334965	noncoding	-1.49554	noncoding	221	noncoding	-0.049152	noncoding	NA	clear_noncoding
isoform_135270	noncoding	-0.897222	noncoding	420.5	noncoding	-0.0671744	noncoding	NA	clear_noncoding
isoform_229703	noncoding	-1.00395	noncoding	234.5	noncoding	-0.0303104	noncoding	NA	clear_noncoding
isoform_305575	noncoding	-1.05206	noncoding	349	noncoding	-0.032768	noncoding	NA	clear_noncoding
isoform_120415	coding	0.555726	noncoding	414	noncoding	-0.057344	noncoding	NA	clear_noncoding
isoform_113640	noncoding	-0.936182	noncoding	299.5	noncoding	-0.110592	noncoding	NA	clear_noncoding
isoform_335999	coding	1.08676	noncoding	360.5	coding	0.001	coding	3.2e-15	clear_coding
isoform_72014	noncoding	-1.195	noncoding	329	noncoding	-0.057344	noncoding	NA	clear_noncoding
isoform_204771	noncoding	-1.13599	noncoding	242	noncoding	-0.159744	noncoding	NA	clear_noncoding
isoform_122150	noncoding	-1.11757	noncoding	175	noncoding	-0.067584	noncoding	NA	clear_noncoding
isoform_291242	noncoding	-1.15568	noncoding	392	coding	0.101	noncoding	NA	clear_noncoding
isoform_192227	noncoding	-1.4011	noncoding	221	noncoding	-0.0004096	noncoding	NA	clear_noncoding
isoform_284908	noncoding	-1.23601	noncoding	290	noncoding	-0.049152	noncoding	NA	clear_noncoding
isoform_141404	noncoding	-1.27046	noncoding	215	noncoding	-0.0438272	noncoding	NA	clear_noncoding
isoform_125565	noncoding	-1.43211	noncoding	190	noncoding	-0.106496	noncoding	NA	clear_noncoding
isoform_137789	noncoding	-1.21152	noncoding	248	noncoding	-0.067584	noncoding	NA	clear_noncoding
isoform_286217	noncoding	-0.824045	noncoding	357	noncoding	-0.0229376	noncoding	NA	clear_noncoding
isoform_73784	coding	3.58176	noncoding	420.5	coding	0.045	noncoding	NA	unclear
isoform_127088	noncoding	-1.16862	noncoding	251	noncoding	-0.352256	noncoding	NA	clear_noncoding
isoform_309752	noncoding	-1.38455	noncoding	227	noncoding	-0.0004096	noncoding	NA	clear_noncoding
isoform_222473	coding	1.29472	noncoding	455	coding	0.254	coding	2.3e-07	clear_coding
isoform_185622	noncoding	-0.97667	coding	527.5	coding	0.004	noncoding	NA	unclear
isoform_292005	noncoding	-0.909501	noncoding	296	coding	0.01	noncoding	NA	clear_noncoding
isoform_156378	noncoding	-1.19802	noncoding	222.5	noncoding	-0.0946176	noncoding	NA	clear_noncoding
isoform_113437	noncoding	-1.05382	noncoding	314	noncoding	-0.24576	noncoding	NA	clear_noncoding
isoform_238519	coding	0.570858	noncoding	404	noncoding	-0.3072	noncoding	NA	clear_noncoding
isoform_233301	coding	0.752552	noncoding	282.5	noncoding	-0.0004096	noncoding	NA	clear_noncoding
isoform_153905	noncoding	-0.762294	noncoding	211	coding	0.113	noncoding	NA	clear_noncoding
isoform_170701	noncoding	-1.12634	noncoding	423	coding	0.099	noncoding	NA	clear_noncoding
isoform_75806	noncoding	-0.904295	coding	515	noncoding	-0.0233472	noncoding	NA	clear_noncoding
isoform_138023	noncoding	-0.826661	noncoding	387	coding	0.388	noncoding	NA	clear_noncoding
isoform_332955	noncoding	-1.07097	noncoding	490.5	coding	0.146	noncoding	NA	clear_noncoding
isoform_190168	noncoding	-1.23716	noncoding	353	coding	0.13	noncoding	NA	clear_noncoding
isoform_205042	noncoding	-1.27015	noncoding	234.5	noncoding	-0.0077824	noncoding	NA	clear_noncoding
isoform_196980	noncoding	-0.430689	noncoding	318	noncoding	-0.0172032	noncoding	NA	clear_noncoding
isoform_150538	noncoding	-1.02663	noncoding	206	noncoding	-0.144998	noncoding	NA	clear_noncoding
isoform_138512	noncoding	-0.917076	noncoding	251	noncoding	-0.0065536	noncoding	NA	clear_noncoding
isoform_127045	noncoding	-0.904398	noncoding	225	noncoding	-0.0897024	noncoding	NA	clear_noncoding
isoform_105911	coding	0.92078	noncoding	366	noncoding	-0.118374	noncoding	NA	clear_noncoding
isoform_30892	noncoding	-1.2964	noncoding	289	noncoding	-0.053248	noncoding	NA	clear_noncoding
isoform_220946	noncoding	-1.42557	noncoding	308	coding	0.054	noncoding	NA	clear_noncoding
isoform_121845	coding	0.958174	noncoding	387	coding	0.611	noncoding	NA	unclear
isoform_177060	noncoding	-1.35179	noncoding	252.5	noncoding	-0.0004096	noncoding	NA	clear_noncoding
isoform_199227	noncoding	-1.03344	noncoding	267.5	noncoding	-0.04096	noncoding	NA	clear_noncoding
isoform_325401	noncoding	-1.37036	noncoding	269	noncoding	-0.0004096	noncoding	NA	clear_noncoding
isoform_75305	coding	0.0229604	coding	587	noncoding	-0.0376832	noncoding	NA	unclear
isoform_110826	noncoding	-0.558373	noncoding	365	coding	0.211	noncoding	NA	clear_noncoding
isoform_127565	noncoding	-0.867052	noncoding	323	noncoding	-0.148685	noncoding	NA	clear_noncoding
isoform_286958	noncoding	-1.01788	noncoding	323	noncoding	-0.0004096	noncoding	NA	clear_noncoding
isoform_215753	noncoding	-0.796864	noncoding	311	noncoding	-0.053248	noncoding	NA	clear_noncoding
isoform_298721	noncoding	-1.28612	noncoding	222	noncoding	-0.022528	noncoding	NA	clear_noncoding
isoform_325712	noncoding	-0.979466	noncoding	380	noncoding	-0.0004096	noncoding	NA	clear_noncoding
isoform_242892	noncoding	-1.27071	noncoding	275	noncoding	-0.024576	noncoding	NA	clear_noncoding
isoform_135100	noncoding	-0.849445	noncoding	281	noncoding	-0.057344	noncoding	NA	clear_noncoding
isoform_203268	noncoding	-1.07241	noncoding	293	coding	0.134	noncoding	NA	clear_noncoding
isoform_141931	noncoding	-1.33448	noncoding	301	noncoding	-0.0475136	noncoding	NA	clear_noncoding
isoform_154719	noncoding	-1.18784	noncoding	335	noncoding	-0.0466944	noncoding	NA	clear_noncoding
isoform_218276	noncoding	-1.11174	noncoding	294	coding	0.038	noncoding	NA	clear_noncoding
isoform_116465	coding	0.622103	noncoding	440	coding	0.08	noncoding	NA	unclear
isoform_177594	noncoding	-0.889164	coding	623	coding	0.108	noncoding	NA	unclear
isoform_108755	noncoding	-0.0184786	noncoding	362	noncoding	-0.057344	noncoding	NA	clear_noncoding
isoform_42281	noncoding	-1.02035	noncoding	299	coding	0.22	noncoding	NA	clear_noncoding
isoform_348984	noncoding	-1.1098	noncoding	205.5	noncoding	-0.0004096	noncoding	NA	clear_noncoding
isoform_228597	noncoding	-0.69085	noncoding	318	noncoding	-0.140493	noncoding	NA	clear_noncoding
isoform_278928	noncoding	-1.09852	noncoding	321	coding	0.122	noncoding	NA	clear_noncoding
isoform_186674	coding	2.42872	noncoding	473	coding	0.309	coding	7.8e-28	clear_coding
isoform_333601	noncoding	-0.925362	noncoding	356	coding	0.015	noncoding	NA	clear_noncoding
isoform_279229	noncoding	-1.21508	noncoding	190	noncoding	-0.0004096	noncoding	NA	clear_noncoding
isoform_202821	noncoding	-1.3462	noncoding	239	noncoding	-0.0049152	noncoding	NA	clear_noncoding
isoform_137060	coding	0.453149	noncoding	359	noncoding	-0.0118784	coding	2.3e-08	unclear
isoform_32153	noncoding	-0.974203	noncoding	234	noncoding	-0.0106496	noncoding	NA	clear_noncoding
isoform_325287	noncoding	-1.07424	noncoding	227	noncoding	-0.0004096	noncoding	NA	clear_noncoding
isoform_278267	noncoding	-1.13858	noncoding	359	noncoding	-0.012288	noncoding	NA	clear_noncoding
isoform_317438	noncoding	-1.28985	noncoding	221	noncoding	-0.0004096	noncoding	NA	clear_noncoding
isoform_122478	noncoding	-1.32093	noncoding	236	noncoding	-0.0512	noncoding	NA	clear_noncoding
isoform_216933	noncoding	-1.08886	noncoding	365	noncoding	-0.002048	noncoding	NA	clear_noncoding
isoform_302945	noncoding	-1.20636	noncoding	278	noncoding	-0.0212992	noncoding	NA	clear_noncoding
isoform_102611	coding	0.156393	noncoding	462.5	noncoding	-0.0176128	noncoding	NA	clear_noncoding
isoform_244093	coding	5.26022	noncoding	371	coding	0.008	noncoding	NA	unclear
isoform_281928	coding	0.135526	noncoding	239	noncoding	-0.004096	noncoding	NA	clear_noncoding
isoform_279195	noncoding	-1.11599	noncoding	233	noncoding	-0.0126976	noncoding	NA	clear_noncoding
isoform_60032	noncoding	-0.948496	noncoding	219.5	coding	0.093	noncoding	NA	clear_noncoding
isoform_352163	noncoding	-1.17696	noncoding	440	noncoding	-0.0008192	noncoding	NA	clear_noncoding
isoform_102180	noncoding	-1.02416	noncoding	428	noncoding	-0.098304	noncoding	NA	clear_noncoding
isoform_319056	noncoding	-1.18909	coding	599	noncoding	-0.006144	noncoding	NA	clear_noncoding
isoform_293762	noncoding	-1.21851	noncoding	276.5	noncoding	-0.0004096	noncoding	NA	clear_noncoding
isoform_255417	noncoding	-0.918483	noncoding	443	noncoding	-0.024576	noncoding	NA	clear_noncoding
isoform_132463	noncoding	-1.2211	noncoding	266	noncoding	-0.0004096	noncoding	NA	clear_noncoding
isoform_132386	noncoding	-1.07592	noncoding	314	noncoding	-0.0004096	noncoding	NA	clear_noncoding
isoform_116000	noncoding	-1.14237	noncoding	272.5	noncoding	-0.0299008	noncoding	NA	clear_noncoding
isoform_241155	noncoding	-1.50037	noncoding	209.5	noncoding	-0.094208	noncoding	NA	clear_noncoding
isoform_149417	noncoding	-1.15887	noncoding	329	noncoding	-0.06144	noncoding	NA	clear_noncoding
isoform_145236	noncoding	-0.559611	noncoding	467	coding	0.267	noncoding	NA	clear_noncoding
isoform_108065	noncoding	-1.012	noncoding	260	noncoding	-0.303104	noncoding	NA	clear_noncoding
isoform_120180	noncoding	-1.43207	noncoding	245	noncoding	-0.0049152	noncoding	NA	clear_noncoding
isoform_335805	noncoding	-0.73438	noncoding	329	noncoding	-0.032768	noncoding	NA	clear_noncoding
isoform_143193	noncoding	-0.829942	noncoding	317	noncoding	-0.06144	noncoding	NA	clear_noncoding
isoform_130530	noncoding	-1.06245	noncoding	347	noncoding	-0.06144	noncoding	NA	clear_noncoding
isoform_198272	noncoding	-1.00556	noncoding	404	coding	0.005	noncoding	NA	clear_noncoding
isoform_256462	noncoding	-1.20747	noncoding	292	noncoding	-0.094208	noncoding	NA	clear_noncoding
isoform_217922	noncoding	-1.32711	noncoding	308	noncoding	-0.0110592	noncoding	NA	clear_noncoding
isoform_140964	noncoding	-1.15337	noncoding	326	noncoding	-0.0004096	noncoding	NA	clear_noncoding
isoform_312284	noncoding	-1.45292	noncoding	227	noncoding	-0.0004096	noncoding	NA	clear_noncoding
isoform_344403	noncoding	-1.25566	noncoding	258.5	noncoding	-0.0004096	noncoding	NA	clear_noncoding
isoform_285644	noncoding	-1.27038	noncoding	257	noncoding	-0.032768	noncoding	NA	clear_noncoding
isoform_201621	noncoding	-1.14675	noncoding	275	noncoding	-0.0323584	noncoding	NA	clear_noncoding
isoform_184995	noncoding	-0.596253	coding	612	noncoding	-0.0458752	noncoding	NA	clear_noncoding
isoform_218535	noncoding	-1.22989	noncoding	200.5	noncoding	-0.130662	noncoding	NA	clear_noncoding
isoform_186176	noncoding	-1.14201	coding	593	coding	0.201	noncoding	NA	unclear
isoform_283603	noncoding	-0.907666	noncoding	290	noncoding	-0.0004096	noncoding	NA	clear_noncoding
isoform_162085	noncoding	-1.17645	noncoding	293	noncoding	-0.0004096	noncoding	NA	clear_noncoding
isoform_344971	noncoding	-1.21972	noncoding	284.5	noncoding	-0.0008192	noncoding	NA	clear_noncoding
isoform_232194	noncoding	-1.31708	noncoding	211.5	noncoding	-0.0548864	noncoding	NA	clear_noncoding
isoform_302268	noncoding	-1.40515	noncoding	416	noncoding	-0.022528	noncoding	NA	clear_noncoding
isoform_268545	noncoding	-0.533444	noncoding	375.5	noncoding	-0.0139264	noncoding	NA	clear_noncoding
isoform_259039	noncoding	-1.25298	noncoding	151	noncoding	-0.053248	noncoding	NA	clear_noncoding
isoform_121755	noncoding	-1.36215	noncoding	344	noncoding	-0.0671744	noncoding	NA	clear_noncoding
isoform_91573	noncoding	-1.35057	noncoding	219	noncoding	-0.0004096	noncoding	NA	clear_noncoding
isoform_290594	coding	0.491704	noncoding	371	noncoding	-0.0004096	noncoding	NA	clear_noncoding
isoform_112221	coding	1.31492	noncoding	284	coding	0.089	noncoding	NA	unclear
isoform_194422	noncoding	-1.18057	noncoding	298	noncoding	-0.10199	noncoding	NA	clear_noncoding
isoform_342528	noncoding	-1.3123	coding	647	noncoding	-0.0253952	noncoding	NA	clear_noncoding
isoform_147018	noncoding	-1.43666	noncoding	265	noncoding	-0.0004096	noncoding	NA	clear_noncoding
isoform_174198	noncoding	-1.41627	noncoding	121	noncoding	-0.0004096	noncoding	NA	clear_noncoding
isoform_181356	coding	0.968426	noncoding	245	coding	0.086	noncoding	NA	unclear
isoform_132912	noncoding	-1.33237	noncoding	227	noncoding	-0.0004096	noncoding	NA	clear_noncoding
isoform_300658	noncoding	-1.20848	noncoding	304	coding	0.101	noncoding	NA	clear_noncoding
isoform_317320	noncoding	-1.1054	noncoding	251	noncoding	-0.036864	noncoding	NA	clear_noncoding
isoform_40982	noncoding	-0.873484	noncoding	467	noncoding	-0.026624	noncoding	NA	clear_noncoding
isoform_105995	noncoding	-0.644352	coding	539	noncoding	-0.0356352	noncoding	NA	clear_noncoding
isoform_219620	noncoding	-1.16291	noncoding	290	noncoding	-0.077824	noncoding	NA	clear_noncoding
isoform_178336	noncoding	-1.5032	noncoding	323	noncoding	-0.0004096	noncoding	NA	clear_noncoding
isoform_166544	noncoding	-1.06252	noncoding	251	noncoding	-0.008192	noncoding	NA	clear_noncoding
isoform_110358	noncoding	-1.17893	noncoding	284	noncoding	-0.0528384	noncoding	NA	clear_noncoding
isoform_231969	noncoding	-1.12178	noncoding	233	noncoding	-0.0004096	noncoding	NA	clear_noncoding
isoform_244952	noncoding	-1.16832	noncoding	311	noncoding	-0.167936	noncoding	NA	clear_noncoding
isoform_285141	noncoding	-0.892803	noncoding	293	noncoding	-0.0954368	noncoding	NA	clear_noncoding
isoform_115443	noncoding	-1.01222	noncoding	362	noncoding	-0.155648	noncoding	NA	clear_noncoding
isoform_106877	noncoding	-1.02785	noncoding	293	noncoding	-0.057344	noncoding	NA	clear_noncoding
isoform_235643	noncoding	-1.06322	noncoding	266	noncoding	-0.016384	noncoding	NA	clear_noncoding
isoform_310546	coding	0.253973	noncoding	353	coding	0.023	coding	3.5e-06	clear_coding
isoform_191756	noncoding	-1.16034	noncoding	296	noncoding	-0.0004096	noncoding	NA	clear_noncoding
isoform_221602	coding	0.975574	noncoding	379.5	noncoding	-0.0159744	coding	1.9e-14	unclear
isoform_108370	noncoding	-0.0397799	noncoding	445.5	noncoding	-0.024576	coding	5.6e-07	clear_noncoding
isoform_312114	noncoding	-1.49151	noncoding	253	noncoding	-0.0045056	noncoding	NA	clear_noncoding
isoform_262172	coding	1.61929	noncoding	360	noncoding	-0.006144	noncoding	NA	clear_noncoding
isoform_158421	noncoding	-0.855399	noncoding	380	noncoding	-0.0974848	noncoding	NA	clear_noncoding
isoform_96119	noncoding	-1.17226	noncoding	215	noncoding	-0.090112	noncoding	NA	clear_noncoding
isoform_190689	noncoding	-1.16911	noncoding	283	noncoding	-0.008192	noncoding	NA	clear_noncoding
isoform_229262	noncoding	-1.08465	noncoding	389.5	coding	0.181	noncoding	NA	clear_noncoding
isoform_127972	noncoding	-0.999187	noncoding	323	noncoding	-0.045056	noncoding	NA	clear_noncoding
isoform_167324	coding	0.809252	noncoding	340	noncoding	-0.0077824	noncoding	NA	clear_noncoding
isoform_124949	noncoding	-0.7148	noncoding	365	noncoding	-0.086016	noncoding	NA	clear_noncoding
isoform_283116	noncoding	-0.801333	noncoding	308	noncoding	-0.0626688	noncoding	NA	clear_noncoding
isoform_213199	coding	2.19002	noncoding	248	coding	0.139	noncoding	NA	unclear
isoform_148041	noncoding	-0.734487	noncoding	401	coding	0.552	noncoding	NA	clear_noncoding
isoform_293323	noncoding	-1.0884	noncoding	441.5	noncoding	-0.0155648	noncoding	NA	clear_noncoding
isoform_348395	noncoding	-1.30613	noncoding	234.5	noncoding	-0.02048	noncoding	NA	clear_noncoding
isoform_288352	noncoding	-1.00118	noncoding	296	noncoding	-0.04096	noncoding	NA	clear_noncoding
isoform_207369	noncoding	-1.00229	noncoding	263	noncoding	-0.0794624	noncoding	NA	clear_noncoding
isoform_269420	noncoding	-1.3091	noncoding	400	noncoding	-0.049152	noncoding	NA	clear_noncoding
isoform_347369	noncoding	-1.30485	noncoding	359	coding	0.182	noncoding	NA	clear_noncoding
isoform_232611	noncoding	-1.07716	noncoding	274.5	noncoding	-0.417792	noncoding	NA	clear_noncoding
isoform_351868	noncoding	-1.40827	noncoding	347	noncoding	-0.065536	noncoding	NA	clear_noncoding
isoform_248851	noncoding	-1.35832	noncoding	282	noncoding	-0.045056	noncoding	NA	clear_noncoding
isoform_207511	noncoding	-1.12225	noncoding	270	noncoding	-0.0012288	noncoding	NA	clear_noncoding
isoform_171164	noncoding	-1.0882	noncoding	310	noncoding	-0.02048	noncoding	NA	clear_noncoding
isoform_304754	coding	0.698785	noncoding	320	coding	0.07	noncoding	NA	unclear
isoform_153260	noncoding	-0.939181	noncoding	284	coding	0.03	noncoding	NA	clear_noncoding
isoform_181997	coding	0.56468	noncoding	350	noncoding	-0.172032	coding	4.6e-19	unclear
isoform_232979	noncoding	-1.22901	noncoding	311	coding	0.072	noncoding	NA	clear_noncoding
isoform_176258	noncoding	-1.34475	noncoding	284.5	noncoding	-0.0004096	noncoding	NA	clear_noncoding
isoform_337349	noncoding	-1.26379	noncoding	368	noncoding	-0.0167936	noncoding	NA	clear_noncoding
isoform_141729	noncoding	-0.946783	noncoding	261.5	noncoding	-0.012288	noncoding	NA	clear_noncoding
isoform_149390	noncoding	-0.965621	noncoding	235	noncoding	-0.024576	coding	4.1e-11	clear_noncoding
isoform_147312	noncoding	-1.22718	noncoding	216.5	noncoding	-0.0004096	noncoding	NA	clear_noncoding
isoform_307596	noncoding	-1.51782	noncoding	276	noncoding	-0.0004096	noncoding	NA	clear_noncoding
isoform_114123	noncoding	-0.764475	noncoding	272	noncoding	-0.0679936	noncoding	NA	clear_noncoding
isoform_327277	noncoding	-1.16381	coding	521	noncoding	-0.0065536	noncoding	NA	clear_noncoding
isoform_170431	noncoding	-1.01553	noncoding	430	noncoding	-0.151552	noncoding	NA	clear_noncoding
isoform_130572	noncoding	-1.34383	noncoding	198	noncoding	-0.0004096	noncoding	NA	clear_noncoding
isoform_213701	noncoding	-1.2212	noncoding	306.5	noncoding	-0.0278528	noncoding	NA	clear_noncoding
isoform_129364	noncoding	-0.597504	noncoding	395	coding	0.389	noncoding	NA	clear_noncoding
isoform_121584	noncoding	-0.986261	noncoding	273	noncoding	-0.0155648	noncoding	NA	clear_noncoding
isoform_252086	noncoding	-1.19466	noncoding	341	noncoding	-0.032768	noncoding	NA	clear_noncoding
isoform_152668	noncoding	-1.02356	noncoding	236	noncoding	-0.0004096	noncoding	NA	clear_noncoding
isoform_128653	noncoding	-0.85596	noncoding	347	noncoding	-0.0004096	noncoding	NA	clear_noncoding
isoform_92161	noncoding	-0.903196	noncoding	349	noncoding	-0.02048	noncoding	NA	clear_noncoding
isoform_268210	noncoding	-0.839024	noncoding	413	coding	0.11	noncoding	NA	clear_noncoding
isoform_217450	noncoding	-1.18866	noncoding	336.5	noncoding	-0.02048	noncoding	NA	clear_noncoding
isoform_213857	noncoding	-0.91562	noncoding	331	coding	0.426	noncoding	NA	clear_noncoding
isoform_281366	noncoding	-1.18583	noncoding	410	noncoding	-0.114688	noncoding	NA	clear_noncoding
isoform_125780	noncoding	-0.614632	noncoding	452	noncoding	-0.0434176	noncoding	NA	clear_noncoding
isoform_230693	noncoding	-1.28339	noncoding	305	noncoding	-0.0004096	noncoding	NA	clear_noncoding
isoform_165185	noncoding	-1.33612	noncoding	251	noncoding	-0.0004096	noncoding	NA	clear_noncoding
isoform_333835	noncoding	-1.19796	noncoding	269	noncoding	-0.024576	noncoding	NA	clear_noncoding
isoform_276139	noncoding	-0.202152	noncoding	353	coding	0.137	noncoding	NA	clear_noncoding
isoform_131097	noncoding	-0.46631	noncoding	257	noncoding	-0.120013	noncoding	NA	clear_noncoding
isoform_105495	noncoding	-0.200727	coding	548	coding	0.297	noncoding	NA	unclear
isoform_217103	noncoding	-0.72801	noncoding	471.5	coding	0.06	noncoding	NA	clear_noncoding
isoform_245064	noncoding	-1.16325	noncoding	312	noncoding	-0.315392	noncoding	NA	clear_noncoding
isoform_187100	noncoding	-1.06551	noncoding	274	noncoding	-0.131072	noncoding	NA	clear_noncoding
isoform_284614	noncoding	-1.03223	noncoding	270	noncoding	-0.0004096	noncoding	NA	clear_noncoding
isoform_96263	noncoding	-0.997461	noncoding	343	noncoding	-0.241664	noncoding	NA	clear_noncoding
isoform_204980	noncoding	-1.10272	noncoding	300.5	noncoding	-0.0425984	noncoding	NA	clear_noncoding
isoform_229270	noncoding	-1.18699	noncoding	272	noncoding	-0.065536	noncoding	NA	clear_noncoding
isoform_190536	noncoding	-0.967887	noncoding	338	noncoding	-0.1024	noncoding	NA	clear_noncoding
isoform_265612	noncoding	-1.1106	noncoding	311	noncoding	-0.152781	noncoding	NA	clear_noncoding
isoform_197691	coding	0.506953	noncoding	476	coding	0.301	noncoding	NA	unclear
isoform_120403	noncoding	-1.17947	noncoding	278	noncoding	-0.004096	noncoding	NA	clear_noncoding
isoform_308764	noncoding	-1.24119	noncoding	210.5	noncoding	-0.0159744	noncoding	NA	clear_noncoding
isoform_306577	noncoding	-1.09682	noncoding	275	noncoding	-0.0221184	noncoding	NA	clear_noncoding
isoform_179990	noncoding	-0.980675	noncoding	338	noncoding	-0.055296	noncoding	NA	clear_noncoding
isoform_143308	noncoding	-1.14796	noncoding	326	noncoding	-0.0004096	noncoding	NA	clear_noncoding
isoform_106144	noncoding	-0.838669	noncoding	404	noncoding	-0.04096	coding	1e-10	clear_noncoding
isoform_102882	noncoding	-0.794029	noncoding	446	noncoding	-0.0319488	noncoding	NA	clear_noncoding
isoform_149889	noncoding	-1.13956	noncoding	347	noncoding	-0.0004096	noncoding	NA	clear_noncoding
isoform_328036	noncoding	-0.843493	noncoding	468	coding	0.094	noncoding	NA	clear_noncoding
isoform_251536	noncoding	-0.958654	noncoding	386	noncoding	-0.073728	noncoding	NA	clear_noncoding
isoform_331834	noncoding	-1.33437	noncoding	221	noncoding	-0.0004096	noncoding	NA	clear_noncoding
isoform_122593	coding	1.38109	noncoding	254	noncoding	-0.008192	noncoding	NA	clear_noncoding
isoform_257613	noncoding	-1.08202	noncoding	298	noncoding	-0.022528	noncoding	NA	clear_noncoding
isoform_309709	noncoding	-1.26615	noncoding	245.5	noncoding	-0.229376	noncoding	NA	clear_noncoding
isoform_273429	noncoding	-1.08727	noncoding	425.5	noncoding	-0.086016	noncoding	NA	clear_noncoding
isoform_247108	noncoding	-1.27014	noncoding	416	noncoding	-0.008192	noncoding	NA	clear_noncoding
isoform_345028	noncoding	-0.906418	noncoding	383	noncoding	-0.073728	noncoding	NA	clear_noncoding
isoform_172792	noncoding	-1.3017	noncoding	281	noncoding	-0.049152	noncoding	NA	clear_noncoding
isoform_159937	noncoding	-1.08035	noncoding	316	noncoding	-0.012288	noncoding	NA	clear_noncoding
isoform_279218	noncoding	-1.2174	noncoding	362	coding	0.144	noncoding	NA	clear_noncoding
isoform_181036	noncoding	-1.27838	noncoding	355	coding	0.085	noncoding	NA	clear_noncoding
isoform_113078	noncoding	-1.08039	noncoding	338	noncoding	-0.008192	noncoding	NA	clear_noncoding
isoform_353534	noncoding	-0.930294	noncoding	311	noncoding	-0.0004096	noncoding	NA	clear_noncoding
isoform_328111	noncoding	-1.1803	noncoding	306	noncoding	-0.028672	noncoding	NA	clear_noncoding
isoform_118553	noncoding	-1.01658	noncoding	359	coding	0.148	coding	3.1e-06	unclear
isoform_341724	noncoding	-1.25147	coding	600.5	coding	0.097	noncoding	NA	unclear
isoform_181226	noncoding	-1.11223	noncoding	209	noncoding	-0.069632	noncoding	NA	clear_noncoding
isoform_267844	noncoding	-1.36113	noncoding	305	noncoding	-0.0208896	noncoding	NA	clear_noncoding
isoform_82910	noncoding	-0.0815158	noncoding	245	noncoding	-0.0315392	noncoding	NA	clear_noncoding
isoform_223381	noncoding	-1.28904	noncoding	266	noncoding	-0.0004096	noncoding	NA	clear_noncoding
isoform_52314	noncoding	-0.289539	noncoding	408.5	coding	0.129	noncoding	NA	clear_noncoding
isoform_106531	coding	1.30381	noncoding	395	coding	0.549	coding	6.7e-23	clear_coding
isoform_115086	noncoding	-1.12025	noncoding	455	noncoding	-0.008192	noncoding	NA	clear_noncoding
isoform_274267	noncoding	-1.11767	noncoding	402	coding	0.097	noncoding	NA	clear_noncoding
isoform_183027	coding	0.998392	noncoding	452	noncoding	-0.0180224	noncoding	NA	clear_noncoding
isoform_310399	noncoding	-1.16637	noncoding	274.5	noncoding	-0.109773	noncoding	NA	clear_noncoding
isoform_169804	noncoding	-1.28595	noncoding	328	coding	0.115	noncoding	NA	clear_noncoding
isoform_84960	noncoding	-1.23824	noncoding	194.5	noncoding	-0.212992	noncoding	NA	clear_noncoding
isoform_226442	coding	0.507104	noncoding	362	noncoding	-0.0290816	noncoding	NA	clear_noncoding
isoform_193429	noncoding	-0.995131	noncoding	331	noncoding	-0.0004096	noncoding	NA	clear_noncoding
isoform_181000	noncoding	-0.954917	noncoding	341	noncoding	-0.0270336	noncoding	NA	clear_noncoding
isoform_254223	noncoding	-1.0898	noncoding	239	noncoding	-0.0049152	noncoding	NA	clear_noncoding
isoform_229000	noncoding	-1.23658	noncoding	332	noncoding	-0.028672	noncoding	NA	clear_noncoding
isoform_128195	noncoding	-0.188103	noncoding	294.5	noncoding	-0.0004096	noncoding	NA	clear_noncoding
isoform_46067	coding	1.03104	noncoding	425	noncoding	-0.036864	noncoding	NA	clear_noncoding
isoform_173131	noncoding	-1.35315	noncoding	245	noncoding	-0.0004096	noncoding	NA	clear_noncoding
isoform_188649	noncoding	-1.09186	noncoding	452	coding	0.054	noncoding	NA	clear_noncoding
isoform_242241	noncoding	-0.589129	noncoding	194.5	noncoding	-0.024576	noncoding	NA	clear_noncoding
isoform_101661	noncoding	-1.11607	noncoding	395	coding	0.061	noncoding	NA	clear_noncoding
isoform_108476	noncoding	-1.0084	noncoding	417	noncoding	-0.0610304	noncoding	NA	clear_noncoding
isoform_171190	noncoding	-0.988746	noncoding	360	noncoding	-0.012288	noncoding	NA	clear_noncoding
isoform_177958	noncoding	-1.12659	noncoding	257	noncoding	-0.045056	noncoding	NA	clear_noncoding
isoform_210861	noncoding	-1.04972	noncoding	221	noncoding	-0.0651264	noncoding	NA	clear_noncoding
isoform_180614	noncoding	-1.12619	noncoding	344	noncoding	-0.004096	noncoding	NA	clear_noncoding
isoform_330021	coding	0.862989	noncoding	387.5	noncoding	-0.018432	coding	2.4e-17	unclear
isoform_118516	noncoding	-1.00766	noncoding	410	coding	0.147	noncoding	NA	clear_noncoding
isoform_64137	noncoding	-0.761206	noncoding	335	noncoding	-0.0147456	noncoding	NA	clear_noncoding
isoform_208182	noncoding	-1.15528	noncoding	272	noncoding	-0.055296	noncoding	NA	clear_noncoding
isoform_134630	noncoding	-1.27065	noncoding	329	noncoding	-0.290816	noncoding	NA	clear_noncoding
isoform_277380	noncoding	-1.26322	noncoding	253	noncoding	-0.04096	noncoding	NA	clear_noncoding
isoform_304991	noncoding	-1.14541	noncoding	281	noncoding	-0.049152	noncoding	NA	clear_noncoding
isoform_179910	noncoding	-1.12474	noncoding	317	noncoding	-0.110592	noncoding	NA	clear_noncoding
isoform_84509	coding	1.40604	noncoding	389	coding	0.282	noncoding	NA	unclear
isoform_303718	noncoding	-0.938093	noncoding	286	coding	0.186	noncoding	NA	clear_noncoding
isoform_129821	noncoding	-1.13966	noncoding	285	coding	0.118	noncoding	NA	clear_noncoding
isoform_266280	noncoding	-1.2384	noncoding	257	noncoding	-0.0045056	noncoding	NA	clear_noncoding
isoform_131648	noncoding	-1.23096	noncoding	260	noncoding	-0.0004096	noncoding	NA	clear_noncoding
isoform_127820	coding	0.268626	noncoding	312	noncoding	-0.161792	noncoding	NA	clear_noncoding
isoform_131769	noncoding	-1.28076	noncoding	155	noncoding	-0.0004096	noncoding	NA	clear_noncoding
isoform_217812	noncoding	-1.29086	noncoding	326	noncoding	-0.147866	noncoding	NA	clear_noncoding
isoform_72857	noncoding	-0.940158	noncoding	338	noncoding	-0.0802816	noncoding	NA	clear_noncoding
isoform_123105	coding	2.18646	noncoding	254	coding	0.47	noncoding	NA	unclear
isoform_120891	noncoding	-0.116506	noncoding	341	noncoding	-0.077824	noncoding	NA	clear_noncoding
isoform_215803	noncoding	-1.13861	noncoding	249	noncoding	-0.0004096	noncoding	NA	clear_noncoding
isoform_225343	noncoding	-0.972661	noncoding	396.5	coding	0.16	noncoding	NA	clear_noncoding
isoform_281019	noncoding	-0.848871	noncoding	389	noncoding	-0.0684032	noncoding	NA	clear_noncoding
isoform_112832	noncoding	-1.09554	noncoding	324	noncoding	-0.104038	noncoding	NA	clear_noncoding
isoform_332873	noncoding	-1.08938	noncoding	359	noncoding	-0.18432	noncoding	NA	clear_noncoding
isoform_89121	coding	5.72379	coding	506	coding	0.645	noncoding	NA	clear_coding
isoform_127336	noncoding	-1.15158	noncoding	212	coding	0.055	noncoding	NA	clear_noncoding
isoform_293710	noncoding	-1.23726	noncoding	182	noncoding	-0.065536	noncoding	NA	clear_noncoding
isoform_177129	noncoding	-1.1876	noncoding	246	noncoding	-0.0360448	noncoding	NA	clear_noncoding
isoform_89899	noncoding	-1.03458	coding	923	coding	0.196	noncoding	NA	unclear
isoform_283649	noncoding	-0.731218	coding	536	noncoding	-0.0004096	noncoding	NA	clear_noncoding
isoform_162616	noncoding	-1.04429	noncoding	393.5	coding	0.162	noncoding	NA	clear_noncoding
isoform_341984	noncoding	-0.86388	noncoding	373	noncoding	-0.08192	noncoding	NA	clear_noncoding
isoform_114796	noncoding	-0.615568	noncoding	377	noncoding	-0.004096	noncoding	NA	clear_noncoding
isoform_228338	noncoding	-1.15311	noncoding	449	coding	0.083	noncoding	NA	clear_noncoding
isoform_143537	noncoding	-1.2838	noncoding	260	noncoding	-0.352256	noncoding	NA	clear_noncoding
isoform_122803	coding	1.60704	noncoding	440	noncoding	-0.004096	noncoding	NA	clear_noncoding
isoform_346495	noncoding	-1.18269	noncoding	329	noncoding	-0.04096	noncoding	NA	clear_noncoding
isoform_311373	noncoding	-1.00103	coding	807.5	noncoding	-0.0569344	noncoding	NA	clear_noncoding
isoform_208936	noncoding	-1.22311	noncoding	389	noncoding	-0.0270336	noncoding	NA	clear_noncoding
isoform_253803	noncoding	-1.22935	noncoding	296	coding	0.061	noncoding	NA	clear_noncoding
isoform_229528	noncoding	-0.759485	noncoding	404.5	noncoding	-0.012288	noncoding	NA	clear_noncoding
isoform_219224	noncoding	-1.20253	noncoding	272	noncoding	-0.0335872	noncoding	NA	clear_noncoding
isoform_211229	noncoding	-1.18184	noncoding	251	noncoding	-0.0004096	noncoding	NA	clear_noncoding
isoform_157065	noncoding	-0.70469	noncoding	383	noncoding	-0.0118784	noncoding	NA	clear_noncoding
isoform_204535	noncoding	-1.08505	noncoding	266	noncoding	-0.024576	noncoding	NA	clear_noncoding
isoform_342484	noncoding	-1.19459	noncoding	235	noncoding	-0.0647168	noncoding	NA	clear_noncoding
isoform_331166	noncoding	-1.33964	noncoding	233	noncoding	-0.0004096	noncoding	NA	clear_noncoding
isoform_188980	noncoding	-0.811673	noncoding	216.5	noncoding	-0.0053248	noncoding	NA	clear_noncoding
isoform_348748	noncoding	-0.928227	noncoding	442	coding	0.174	noncoding	NA	clear_noncoding
isoform_142505	noncoding	-0.917126	noncoding	291	noncoding	-0.0004096	noncoding	NA	clear_noncoding
isoform_116634	noncoding	-1.04612	noncoding	395.5	noncoding	-0.0004096	noncoding	NA	clear_noncoding
isoform_187730	noncoding	-0.332032	noncoding	330.5	coding	0.172	noncoding	NA	clear_noncoding
isoform_118479	noncoding	-0.856183	noncoding	341	noncoding	-0.06144	noncoding	NA	clear_noncoding
isoform_176639	noncoding	-1.14308	noncoding	254	coding	0.134	noncoding	NA	clear_noncoding
isoform_105396	coding	1.42461	noncoding	296	coding	0.375	noncoding	NA	unclear
isoform_87424	noncoding	-1.00685	noncoding	344	noncoding	-0.053248	noncoding	NA	clear_noncoding
isoform_250391	coding	0.708129	noncoding	338	noncoding	-0.012288	noncoding	NA	clear_noncoding
isoform_340869	noncoding	-1.18514	noncoding	353	coding	0.079	noncoding	NA	clear_noncoding
isoform_169278	noncoding	-1.29428	noncoding	308	noncoding	-0.0004096	noncoding	NA	clear_noncoding
isoform_202271	noncoding	-1.03627	noncoding	305	noncoding	-0.012288	noncoding	NA	clear_noncoding
isoform_59579	noncoding	-0.350217	noncoding	476	coding	0.13	noncoding	NA	clear_noncoding
isoform_330959	noncoding	-0.980436	noncoding	289	noncoding	-0.045056	noncoding	NA	clear_noncoding
isoform_174949	noncoding	-0.860667	noncoding	347	noncoding	-0.0421888	noncoding	NA	clear_noncoding
isoform_168722	noncoding	-1.15008	noncoding	307	noncoding	-0.008192	noncoding	NA	clear_noncoding
isoform_349603	noncoding	-1.08113	noncoding	386	noncoding	-0.0229376	noncoding	NA	clear_noncoding
isoform_346170	noncoding	-1.17037	noncoding	230	noncoding	-0.0319488	noncoding	NA	clear_noncoding
isoform_93695	coding	1.73922	noncoding	437	coding	0.151	coding	8.4e-22	clear_coding
isoform_305618	noncoding	-1.1983	noncoding	266	noncoding	-0.0315392	noncoding	NA	clear_noncoding
isoform_166036	noncoding	-1.12762	noncoding	350	noncoding	-0.0581632	noncoding	NA	clear_noncoding
isoform_330867	noncoding	-1.21513	noncoding	386	noncoding	-0.0004096	noncoding	NA	clear_noncoding
isoform_322467	noncoding	-1.26078	noncoding	254	noncoding	-0.0045056	noncoding	NA	clear_noncoding
isoform_41183	noncoding	-1.03058	noncoding	425	noncoding	-0.0159744	noncoding	NA	clear_noncoding
isoform_206229	noncoding	-0.260046	noncoding	347	noncoding	-0.04096	noncoding	NA	clear_noncoding
isoform_129591	noncoding	-1.3241	noncoding	230	noncoding	-0.0004096	noncoding	NA	clear_noncoding
isoform_341584	noncoding	-1.00213	noncoding	313	noncoding	-0.045056	noncoding	NA	clear_noncoding
isoform_169209	noncoding	-1.09016	noncoding	287	noncoding	-0.018432	noncoding	NA	clear_noncoding
isoform_25686	noncoding	-0.75951	noncoding	245	noncoding	-0.036864	noncoding	NA	clear_noncoding
isoform_141429	noncoding	-1.10832	noncoding	354	noncoding	-0.110592	noncoding	NA	clear_noncoding
isoform_321805	noncoding	-0.984046	noncoding	307	noncoding	-0.0585728	noncoding	NA	clear_noncoding
isoform_75089	noncoding	-0.0323907	noncoding	410	noncoding	-0.06144	noncoding	NA	clear_noncoding
isoform_161955	noncoding	-1.36365	noncoding	326	noncoding	-0.0151552	noncoding	NA	clear_noncoding
isoform_227206	noncoding	-1.32134	noncoding	261	noncoding	-0.0376832	noncoding	NA	clear_noncoding
isoform_223758	noncoding	-1.12635	noncoding	272	noncoding	-0.0004096	noncoding	NA	clear_noncoding
isoform_344988	noncoding	-1.24484	noncoding	340	noncoding	-0.045056	noncoding	NA	clear_noncoding
isoform_243022	noncoding	-1.30319	noncoding	374	noncoding	-0.0045056	noncoding	NA	clear_noncoding
isoform_226264	noncoding	-1.20393	noncoding	254	noncoding	-0.0581632	noncoding	NA	clear_noncoding
isoform_229139	noncoding	-1.11365	noncoding	428.5	noncoding	-0.04096	noncoding	NA	clear_noncoding
isoform_109144	noncoding	-0.180682	noncoding	352.5	noncoding	-0.053248	noncoding	NA	clear_noncoding
isoform_222679	noncoding	-1.28283	noncoding	335	noncoding	-0.0004096	noncoding	NA	clear_noncoding
isoform_80803	noncoding	-0.0878342	noncoding	377	coding	0.216	noncoding	NA	clear_noncoding
isoform_124839	noncoding	-1.3547	noncoding	209	noncoding	-0.0004096	noncoding	NA	clear_noncoding
isoform_250175	noncoding	-1.19676	noncoding	231.5	noncoding	-0.0004096	noncoding	NA	clear_noncoding
isoform_226728	noncoding	-0.846722	noncoding	422	noncoding	-0.065536	coding	6.3e-08	clear_noncoding
isoform_110933	noncoding	-0.791457	noncoding	368	coding	0.366	noncoding	NA	clear_noncoding
isoform_128907	noncoding	-1.42461	noncoding	200	noncoding	-0.0004096	noncoding	NA	clear_noncoding
isoform_117947	noncoding	-1.02187	noncoding	383.5	noncoding	-0.0004096	noncoding	NA	clear_noncoding
isoform_240	noncoding	-1.2159	noncoding	395	noncoding	-0.0008192	noncoding	NA	clear_noncoding
isoform_248080	noncoding	-1.21012	noncoding	275	noncoding	-0.065536	noncoding	NA	clear_noncoding
isoform_224101	noncoding	-1.20708	noncoding	240.5	noncoding	-0.04096	noncoding	NA	clear_noncoding
isoform_106148	noncoding	-1.22121	noncoding	272	noncoding	-0.04096	noncoding	NA	clear_noncoding
isoform_264184	noncoding	-1.29612	noncoding	252	noncoding	-0.049152	noncoding	NA	clear_noncoding
isoform_148390	noncoding	-1.12379	noncoding	406	coding	0.08	noncoding	NA	clear_noncoding
isoform_105057	noncoding	-0.0991663	noncoding	272	noncoding	-0.0462848	noncoding	NA	clear_noncoding
isoform_248622	noncoding	-1.51014	noncoding	218	noncoding	-0.032768	noncoding	NA	clear_noncoding
isoform_233447	noncoding	-1.17709	noncoding	239	noncoding	-0.176128	noncoding	NA	clear_noncoding
isoform_315928	noncoding	-0.924129	noncoding	161.5	coding	0.08	noncoding	NA	clear_noncoding
isoform_314285	noncoding	-1.11362	noncoding	287	noncoding	-0.0004096	noncoding	NA	clear_noncoding
isoform_2200	noncoding	-1.22501	noncoding	301	coding	0.02	noncoding	NA	clear_noncoding
isoform_104301	noncoding	-0.875647	noncoding	314	noncoding	-0.04096	noncoding	NA	clear_noncoding
isoform_14752	noncoding	-1.36743	noncoding	253	noncoding	-0.065536	noncoding	NA	clear_noncoding
isoform_243841	noncoding	-0.659281	noncoding	389	noncoding	-0.0110592	noncoding	NA	clear_noncoding
isoform_126212	noncoding	-0.813215	noncoding	353	noncoding	-0.053248	noncoding	NA	clear_noncoding
isoform_182012	noncoding	-1.18485	noncoding	260	noncoding	-0.0004096	noncoding	NA	clear_noncoding
isoform_199391	noncoding	-1.26872	noncoding	358	noncoding	-0.0131072	noncoding	NA	clear_noncoding
isoform_312620	noncoding	-1.21778	noncoding	452	noncoding	-0.188416	noncoding	NA	clear_noncoding
isoform_119577	noncoding	-0.212293	noncoding	290	noncoding	-0.118784	noncoding	NA	clear_noncoding
isoform_113385	noncoding	-0.938315	noncoding	262	noncoding	-0.0397312	noncoding	NA	clear_noncoding
isoform_326733	noncoding	-1.39527	noncoding	218	noncoding	-0.0004096	noncoding	NA	clear_noncoding
isoform_286595	noncoding	-1.16053	noncoding	410	coding	0.07	noncoding	NA	clear_noncoding
isoform_94356	noncoding	-0.572829	noncoding	479	coding	0.075	coding	2.3e-08	unclear
isoform_77760	noncoding	-1.0079	noncoding	314	noncoding	-0.0208896	noncoding	NA	clear_noncoding
isoform_260104	noncoding	-1.02857	noncoding	425	coding	0.152	noncoding	NA	clear_noncoding
isoform_163062	noncoding	-1.30556	noncoding	254	noncoding	-0.0004096	noncoding	NA	clear_noncoding
isoform_282752	noncoding	-1.12166	noncoding	276	noncoding	-0.0004096	noncoding	NA	clear_noncoding
isoform_303628	coding	0.978785	noncoding	272	noncoding	-0.008192	noncoding	NA	clear_noncoding
isoform_313469	noncoding	-1.33891	noncoding	221	noncoding	-0.0004096	noncoding	NA	clear_noncoding
isoform_180466	noncoding	-1.13134	noncoding	306.5	noncoding	-0.016384	noncoding	NA	clear_noncoding
isoform_197330	noncoding	-1.10672	noncoding	261	noncoding	-0.008192	noncoding	NA	clear_noncoding
isoform_311954	noncoding	-1.40746	noncoding	253.5	coding	0.027	noncoding	NA	clear_noncoding
isoform_300004	noncoding	-0.999453	noncoding	392	coding	0.047	noncoding	NA	clear_noncoding
isoform_40292	noncoding	-0.982111	noncoding	284	noncoding	-0.0331776	noncoding	NA	clear_noncoding
isoform_71528	noncoding	-1.06575	noncoding	444	noncoding	-0.090112	noncoding	NA	clear_noncoding
isoform_219179	noncoding	-1.16828	noncoding	290	noncoding	-0.0004096	noncoding	NA	clear_noncoding
isoform_205849	noncoding	-1.15561	noncoding	251.5	noncoding	-0.0004096	noncoding	NA	clear_noncoding
isoform_304914	noncoding	-1.47144	noncoding	338	noncoding	-0.0004096	noncoding	NA	clear_noncoding
isoform_108616	noncoding	-1.32625	noncoding	272	coding	0.12	noncoding	NA	clear_noncoding
isoform_271895	noncoding	-1.0806	noncoding	311	noncoding	-0.04096	noncoding	NA	clear_noncoding
isoform_304066	coding	1.43123	noncoding	436	coding	0.212	noncoding	NA	unclear
isoform_176628	noncoding	-1.0621	noncoding	275.5	noncoding	-0.02048	noncoding	NA	clear_noncoding
isoform_185523	noncoding	-1.31463	noncoding	248	noncoding	-0.02048	noncoding	NA	clear_noncoding
isoform_192319	noncoding	-1.28674	noncoding	266	coding	0.208	noncoding	NA	clear_noncoding
isoform_137576	noncoding	-0.960187	noncoding	264	noncoding	-0.036864	noncoding	NA	clear_noncoding
isoform_317259	noncoding	-1.29158	noncoding	248	noncoding	-0.0581632	noncoding	NA	clear_noncoding
isoform_199996	noncoding	-1.13961	noncoding	260	noncoding	-0.0032768	noncoding	NA	clear_noncoding
isoform_120802	coding	0.198438	noncoding	416	noncoding	-0.012288	coding	3.2e-16	unclear
isoform_280694	noncoding	-1.49839	noncoding	215.5	noncoding	-0.0004096	noncoding	NA	clear_noncoding
isoform_334132	noncoding	-1.2846	noncoding	254	noncoding	-0.0004096	noncoding	NA	clear_noncoding
isoform_85138	noncoding	-1.02622	noncoding	251	coding	0.053	noncoding	NA	clear_noncoding
isoform_340388	noncoding	-1.14873	noncoding	237	noncoding	-0.057344	noncoding	NA	clear_noncoding
isoform_217796	noncoding	-1.08009	noncoding	389	coding	0.455	noncoding	NA	clear_noncoding
isoform_133471	noncoding	-1.09746	noncoding	377	noncoding	-0.0237568	noncoding	NA	clear_noncoding
isoform_327892	coding	1.18739	noncoding	232.5	noncoding	-0.0167936	noncoding	NA	clear_noncoding
isoform_103565	noncoding	-1.13135	noncoding	391.5	noncoding	-0.053248	noncoding	NA	clear_noncoding
isoform_307739	noncoding	-0.919853	noncoding	289	coding	0.245	noncoding	NA	clear_noncoding
isoform_208753	noncoding	-1.0283	noncoding	387	noncoding	-0.086016	noncoding	NA	clear_noncoding
isoform_278192	coding	2.38088	noncoding	296	coding	0.031	noncoding	NA	unclear
isoform_131291	noncoding	-1.2007	noncoding	252.5	noncoding	-0.0004096	noncoding	NA	clear_noncoding
isoform_231412	noncoding	-1.05622	noncoding	230	noncoding	-0.004096	noncoding	NA	clear_noncoding
isoform_129305	noncoding	-1.40141	noncoding	236	noncoding	-0.0114688	noncoding	NA	clear_noncoding
isoform_297081	coding	0.443025	noncoding	248	noncoding	-0.077824	noncoding	NA	clear_noncoding
isoform_328740	noncoding	-1.18923	noncoding	275.5	noncoding	-0.0004096	noncoding	NA	clear_noncoding
isoform_346537	coding	1.1034	noncoding	485	coding	0.125	coding	1.6e-21	clear_coding
isoform_201016	noncoding	-0.54127	noncoding	320	noncoding	-0.0208896	noncoding	NA	clear_noncoding
isoform_354068	noncoding	-1.25675	noncoding	235	coding	0.107	noncoding	NA	clear_noncoding
isoform_91353	noncoding	-0.978423	noncoding	368	noncoding	-0.057344	noncoding	NA	clear_noncoding
isoform_254867	noncoding	-0.713877	noncoding	419	coding	0.067	noncoding	NA	clear_noncoding
isoform_226541	coding	0.573987	noncoding	266	noncoding	-0.032768	noncoding	NA	clear_noncoding
isoform_96187	noncoding	-0.0693131	coding	854	coding	0.297	noncoding	NA	unclear
isoform_26493	coding	0.687071	noncoding	263	noncoding	-0.0540672	noncoding	NA	clear_noncoding
isoform_131556	noncoding	-0.946454	noncoding	302.5	noncoding	-0.036864	noncoding	NA	clear_noncoding
isoform_212423	noncoding	-1.11972	noncoding	293	noncoding	-0.016384	noncoding	NA	clear_noncoding
isoform_117581	coding	2.48734	noncoding	497	noncoding	-0.0483328	coding	1.4e-35	unclear
isoform_287573	coding	0.841865	noncoding	389	noncoding	-0.0012288	noncoding	NA	clear_noncoding
isoform_248140	noncoding	-1.15134	noncoding	296	coding	0.03	noncoding	NA	clear_noncoding
isoform_119616	noncoding	-1.086	noncoding	242	noncoding	-0.028672	noncoding	NA	clear_noncoding
isoform_116538	noncoding	-0.651884	noncoding	467	coding	0.101	noncoding	NA	clear_noncoding
isoform_96454	noncoding	-0.918697	noncoding	316	noncoding	-0.059392	noncoding	NA	clear_noncoding
isoform_108141	coding	0.793883	noncoding	353	noncoding	-0.124928	noncoding	NA	clear_noncoding
isoform_123208	coding	0.0764959	noncoding	388	noncoding	-0.032768	noncoding	NA	clear_noncoding
isoform_342381	noncoding	-0.959464	noncoding	281	noncoding	-0.0303104	noncoding	NA	clear_noncoding
isoform_192949	noncoding	-1.18315	noncoding	306	noncoding	-0.036864	noncoding	NA	clear_noncoding
isoform_317108	noncoding	-0.967801	noncoding	426	noncoding	-0.0118784	noncoding	NA	clear_noncoding
isoform_82492	noncoding	-0.893611	noncoding	356	noncoding	-0.0483328	coding	4.5e-25	clear_noncoding
isoform_124406	noncoding	-0.941838	noncoding	332.5	noncoding	-0.108954	noncoding	NA	clear_noncoding
isoform_89880	noncoding	-0.954626	noncoding	398	coding	0.287	noncoding	NA	clear_noncoding
isoform_218202	noncoding	-0.0485821	noncoding	254	coding	0.083	noncoding	NA	clear_noncoding
isoform_151494	noncoding	-1.05847	noncoding	326	noncoding	-0.0004096	noncoding	NA	clear_noncoding
isoform_232958	noncoding	-1.18365	noncoding	404	noncoding	-0.059392	noncoding	NA	clear_noncoding
isoform_125838	coding	0.254832	noncoding	302	noncoding	-0.0004096	noncoding	NA	clear_noncoding
isoform_122435	coding	0.0290778	noncoding	358	noncoding	-0.0483328	noncoding	NA	clear_noncoding
isoform_76297	noncoding	-0.626106	noncoding	410	coding	0.16	noncoding	NA	clear_noncoding
isoform_69158	noncoding	-0.959055	noncoding	263	noncoding	-0.0262144	noncoding	NA	clear_noncoding
isoform_131155	noncoding	-1.07146	noncoding	243	noncoding	-0.0004096	noncoding	NA	clear_noncoding
isoform_229008	noncoding	-1.0632	noncoding	335	noncoding	-0.0270336	noncoding	NA	clear_noncoding
isoform_91305	noncoding	-0.509506	noncoding	341.5	coding	0.205	noncoding	NA	clear_noncoding
isoform_335988	noncoding	-1.31575	noncoding	213	noncoding	-0.065536	noncoding	NA	clear_noncoding
isoform_40427	noncoding	-1.07788	noncoding	269	coding	0.303	noncoding	NA	clear_noncoding
isoform_329821	noncoding	-1.14485	noncoding	278	noncoding	-0.0114688	noncoding	NA	clear_noncoding
isoform_127391	noncoding	-1.37564	noncoding	281	noncoding	-0.0004096	noncoding	NA	clear_noncoding
isoform_55516	noncoding	-0.953565	noncoding	328	coding	0.012	noncoding	NA	clear_noncoding
isoform_13692	noncoding	-0.677608	noncoding	281	noncoding	-0.026624	noncoding	NA	clear_noncoding
isoform_188118	noncoding	-1.12067	noncoding	266.5	noncoding	-0.0004096	noncoding	NA	clear_noncoding
isoform_271388	noncoding	-0.902861	noncoding	245	noncoding	-0.0311296	noncoding	NA	clear_noncoding
isoform_103905	noncoding	-1.31151	noncoding	227	noncoding	-0.0212992	noncoding	NA	clear_noncoding
isoform_115472	noncoding	-0.514786	noncoding	296	noncoding	-0.0024576	noncoding	NA	clear_noncoding
isoform_107071	noncoding	-1.34824	noncoding	263	noncoding	-0.012288	noncoding	NA	clear_noncoding
isoform_132584	noncoding	-1.37972	noncoding	153.5	noncoding	-0.0004096	noncoding	NA	clear_noncoding
isoform_131225	noncoding	-0.903193	noncoding	331	noncoding	-0.0004096	noncoding	NA	clear_noncoding
isoform_17843	noncoding	-0.426856	noncoding	234	coding	0.076	noncoding	NA	clear_noncoding
isoform_97508	coding	0.68451	noncoding	440	coding	0.309	noncoding	NA	unclear
isoform_321159	coding	0.710965	noncoding	363.5	coding	0.01	coding	1.3e-13	clear_coding
isoform_170576	coding	1.44386	noncoding	418.5	noncoding	-0.0294912	noncoding	NA	clear_noncoding
isoform_119943	noncoding	-1.16769	noncoding	290	noncoding	-0.57344	noncoding	NA	clear_noncoding
isoform_352678	noncoding	-0.989031	noncoding	325	noncoding	-0.016384	noncoding	NA	clear_noncoding
isoform_183176	noncoding	-1.18584	noncoding	278	noncoding	-0.0004096	noncoding	NA	clear_noncoding
isoform_276591	noncoding	-1.28212	noncoding	140.5	noncoding	-0.0004096	noncoding	NA	clear_noncoding
isoform_330480	coding	1.47904	noncoding	266	noncoding	-0.08192	noncoding	NA	clear_noncoding
isoform_216145	noncoding	-1.17493	noncoding	272	noncoding	-0.0004096	noncoding	NA	clear_noncoding
isoform_109399	noncoding	-1.10663	noncoding	400	noncoding	-0.024576	noncoding	NA	clear_noncoding
isoform_104859	coding	0.424723	noncoding	241.5	noncoding	-0.0229376	noncoding	NA	clear_noncoding
isoform_163043	coding	1.27144	noncoding	375.5	coding	0.182	noncoding	NA	unclear
isoform_272186	noncoding	-0.857363	noncoding	308	noncoding	-0.0004096	noncoding	NA	clear_noncoding
isoform_286342	noncoding	-1.01871	noncoding	218	noncoding	-0.0135168	noncoding	NA	clear_noncoding
isoform_295789	noncoding	-1.19166	noncoding	316	noncoding	-0.110592	noncoding	NA	clear_noncoding
isoform_309478	noncoding	-0.801007	noncoding	312.5	noncoding	-0.0274432	noncoding	NA	clear_noncoding
isoform_242001	noncoding	-0.138765	noncoding	290	noncoding	-0.012288	noncoding	NA	clear_noncoding
isoform_254039	noncoding	-0.888193	coding	637.5	noncoding	-0.024576	noncoding	NA	clear_noncoding
isoform_263837	coding	0.226013	noncoding	287	coding	0.001	noncoding	NA	unclear
isoform_338760	noncoding	-1.19782	noncoding	221	noncoding	-0.0335872	noncoding	NA	clear_noncoding
isoform_251585	noncoding	-1.25374	noncoding	380	noncoding	-0.028672	noncoding	NA	clear_noncoding
isoform_219377	noncoding	-1.28937	noncoding	260	noncoding	-0.0004096	noncoding	NA	clear_noncoding
isoform_325620	noncoding	-1.05932	noncoding	367	noncoding	-0.028672	noncoding	NA	clear_noncoding
isoform_334445	coding	0.165269	noncoding	310	noncoding	-0.0512	coding	3.4e-28	unclear
isoform_175216	noncoding	-1.08388	noncoding	387	coding	0.142	noncoding	NA	clear_noncoding
isoform_290684	noncoding	-1.2142	noncoding	439	coding	0.079	noncoding	NA	clear_noncoding
isoform_350481	noncoding	-1.29431	noncoding	305.5	noncoding	-0.0229376	noncoding	NA	clear_noncoding
isoform_312892	noncoding	-1.25232	noncoding	204.5	noncoding	-0.0004096	noncoding	NA	clear_noncoding
isoform_117165	noncoding	-1.08077	noncoding	261.5	noncoding	-0.258048	noncoding	NA	clear_noncoding
isoform_159609	noncoding	-0.845218	noncoding	386	noncoding	-0.049152	coding	4.9e-10	clear_noncoding
isoform_276476	noncoding	-0.570419	noncoding	451	coding	0.096	coding	6.6e-19	unclear
isoform_204885	noncoding	-0.489909	noncoding	379	noncoding	-0.0417792	noncoding	NA	clear_noncoding
isoform_7967	noncoding	-1.13978	noncoding	322.5	coding	0.09	coding	1.4e-21	unclear
isoform_122566	noncoding	-0.712135	noncoding	424	noncoding	-0.008192	noncoding	NA	clear_noncoding
isoform_277745	noncoding	-1.38891	noncoding	142	noncoding	-0.0004096	noncoding	NA	clear_noncoding
isoform_232924	coding	1.05221	noncoding	423	noncoding	-0.0004096	noncoding	NA	clear_noncoding
isoform_191325	noncoding	-0.791993	noncoding	228.5	noncoding	-0.057344	noncoding	NA	clear_noncoding
isoform_141574	noncoding	-1.14483	noncoding	242.5	noncoding	-0.0004096	noncoding	NA	clear_noncoding
isoform_149098	noncoding	-1.02094	noncoding	332	noncoding	-0.0004096	noncoding	NA	clear_noncoding
isoform_69348	noncoding	-1.00344	noncoding	392	noncoding	-0.012288	noncoding	NA	clear_noncoding
isoform_116855	noncoding	-0.0137309	noncoding	352	coding	0.088	noncoding	NA	clear_noncoding
isoform_311721	noncoding	-1.06719	noncoding	371	noncoding	-0.0303104	noncoding	NA	clear_noncoding
isoform_201130	noncoding	-1.41258	noncoding	197.5	noncoding	-0.0004096	noncoding	NA	clear_noncoding
isoform_131184	noncoding	-1.24561	noncoding	257.5	noncoding	-0.115917	noncoding	NA	clear_noncoding
isoform_246264	noncoding	-1.00822	coding	620	noncoding	-0.04096	noncoding	NA	clear_noncoding
isoform_102114	noncoding	-0.977532	noncoding	323	noncoding	-0.0483328	noncoding	NA	clear_noncoding
isoform_41733	noncoding	-1.09049	noncoding	326	noncoding	-0.036864	noncoding	NA	clear_noncoding
isoform_313601	noncoding	-1.41318	noncoding	159	noncoding	-0.0004096	noncoding	NA	clear_noncoding
isoform_278483	noncoding	-1.14612	noncoding	329	noncoding	-0.0073728	noncoding	NA	clear_noncoding
isoform_131831	noncoding	-1.09283	noncoding	276	noncoding	-0.0004096	noncoding	NA	clear_noncoding
isoform_249695	noncoding	-1.19545	noncoding	275	noncoding	-0.0311296	noncoding	NA	clear_noncoding
isoform_201522	noncoding	-1.13917	noncoding	230	noncoding	-0.022528	noncoding	NA	clear_noncoding
isoform_230908	noncoding	-1.14857	noncoding	221	noncoding	-0.0004096	noncoding	NA	clear_noncoding
isoform_309521	noncoding	-1.01872	noncoding	353	noncoding	-0.0004096	noncoding	NA	clear_noncoding
isoform_131378	noncoding	-1.22776	noncoding	269	noncoding	-0.032768	noncoding	NA	clear_noncoding
isoform_287672	noncoding	-1.16377	noncoding	269	noncoding	-0.0344064	noncoding	NA	clear_noncoding
isoform_314602	noncoding	-1.20642	noncoding	269	coding	0.079	noncoding	NA	clear_noncoding
isoform_296339	noncoding	-1.21563	noncoding	252.5	noncoding	-0.028672	noncoding	NA	clear_noncoding
isoform_323139	noncoding	-1.20797	noncoding	283	noncoding	-0.06144	noncoding	NA	clear_noncoding
isoform_337027	coding	1.09787	noncoding	299	coding	0.111	noncoding	NA	unclear
isoform_209069	noncoding	-0.667098	coding	528	coding	0.123	noncoding	NA	unclear
isoform_292229	noncoding	-0.259974	noncoding	413	coding	0.117	noncoding	NA	clear_noncoding
isoform_240847	noncoding	-0.213307	noncoding	369.5	noncoding	-0.165888	noncoding	NA	clear_noncoding
isoform_131061	noncoding	-1.22115	noncoding	193	noncoding	-0.012288	noncoding	NA	clear_noncoding
isoform_235481	noncoding	-1.25076	noncoding	380	noncoding	-0.004096	noncoding	NA	clear_noncoding
isoform_101305	coding	1.08531	noncoding	449	coding	0.027	coding	4.6e-27	clear_coding
isoform_280135	noncoding	-1.08189	noncoding	334	noncoding	-0.0004096	noncoding	NA	clear_noncoding
isoform_91550	noncoding	-1.03898	coding	584	noncoding	-0.1024	noncoding	NA	clear_noncoding
isoform_286777	coding	0.785499	noncoding	321	noncoding	-0.0004096	noncoding	NA	clear_noncoding
isoform_53312	noncoding	-1.16475	noncoding	357.5	noncoding	-0.004096	noncoding	NA	clear_noncoding
isoform_318710	noncoding	-0.921132	noncoding	392.5	noncoding	-0.053248	noncoding	NA	clear_noncoding
isoform_201670	noncoding	-1.25038	noncoding	308	coding	0.046	noncoding	NA	clear_noncoding
isoform_255883	coding	0.850302	noncoding	352	coding	0.034	coding	5.2e-07	clear_coding
isoform_131140	noncoding	-0.970209	noncoding	219	noncoding	-0.0004096	noncoding	NA	clear_noncoding
isoform_118321	noncoding	-1.02067	noncoding	449.5	coding	0.268	noncoding	NA	clear_noncoding
isoform_205590	noncoding	-1.14622	noncoding	233	noncoding	-0.0004096	noncoding	NA	clear_noncoding
isoform_167474	noncoding	-1.37012	noncoding	221	noncoding	-0.0188416	noncoding	NA	clear_noncoding
isoform_149782	coding	3.20639	noncoding	246.5	coding	0.102	noncoding	NA	unclear
isoform_300811	noncoding	-0.730543	noncoding	311.5	noncoding	-0.0151552	noncoding	NA	clear_noncoding
isoform_160376	noncoding	-1.22986	noncoding	260	noncoding	-0.0004096	noncoding	NA	clear_noncoding
isoform_127193	noncoding	-1.16823	noncoding	296	noncoding	-0.0004096	noncoding	NA	clear_noncoding
isoform_233469	noncoding	-1.13935	noncoding	375	noncoding	-0.0167936	noncoding	NA	clear_noncoding
isoform_139311	noncoding	-0.233108	noncoding	344	noncoding	-0.028672	noncoding	NA	clear_noncoding
isoform_260461	noncoding	-1.39016	noncoding	245	noncoding	-0.0004096	noncoding	NA	clear_noncoding
isoform_189064	coding	1.01798	noncoding	323	noncoding	-0.152781	coding	6.6e-07	unclear
isoform_218555	noncoding	-1.20641	noncoding	206	noncoding	-0.0004096	noncoding	NA	clear_noncoding
isoform_158861	noncoding	-1.00406	noncoding	374	noncoding	-0.004096	noncoding	NA	clear_noncoding
isoform_88068	noncoding	-0.765378	noncoding	404	noncoding	-0.004096	coding	1.6e-07	clear_noncoding
isoform_186372	noncoding	-1.15687	noncoding	221	noncoding	-0.0004096	noncoding	NA	clear_noncoding
isoform_205117	noncoding	-0.898027	noncoding	476	noncoding	-0.0159744	noncoding	NA	clear_noncoding
isoform_216586	noncoding	-1.31908	noncoding	251	noncoding	-0.02048	noncoding	NA	clear_noncoding
isoform_105028	coding	0.927647	noncoding	260	noncoding	-0.024576	noncoding	NA	clear_noncoding
isoform_131987	coding	0.68916	noncoding	350	coding	0.505	noncoding	NA	unclear
isoform_236247	noncoding	-0.987673	noncoding	335	coding	0.161	noncoding	NA	clear_noncoding
isoform_292168	noncoding	-0.833146	noncoding	249.5	noncoding	-0.0618496	noncoding	NA	clear_noncoding
isoform_230272	coding	0.618778	noncoding	318.5	noncoding	-0.0012288	noncoding	NA	clear_noncoding
isoform_157968	noncoding	-1.23831	noncoding	284	noncoding	-0.053248	noncoding	NA	clear_noncoding
isoform_89834	noncoding	-1.04993	noncoding	409	noncoding	-0.08192	noncoding	NA	clear_noncoding
isoform_337468	noncoding	-1.21811	noncoding	254	noncoding	-0.0577536	noncoding	NA	clear_noncoding
isoform_131147	noncoding	-1.24279	noncoding	303	noncoding	-0.073728	noncoding	NA	clear_noncoding
isoform_274889	coding	0.311914	noncoding	473	coding	0.037	noncoding	NA	unclear
isoform_231655	noncoding	-1.38109	noncoding	213.5	noncoding	-0.016384	noncoding	NA	clear_noncoding
isoform_122291	noncoding	-0.942522	noncoding	231.5	coding	0.625	noncoding	NA	clear_noncoding
isoform_117967	noncoding	-1.0036	noncoding	296.5	noncoding	-0.077824	noncoding	NA	clear_noncoding
isoform_97873	noncoding	-1.07161	noncoding	434	noncoding	-0.01024	noncoding	NA	clear_noncoding
isoform_114485	coding	1.41512	noncoding	319.5	coding	0.305	noncoding	NA	unclear
isoform_334890	coding	2.12953	noncoding	356	noncoding	-0.02048	noncoding	NA	clear_noncoding
isoform_122377	coding	0.82171	noncoding	410	noncoding	-0.0823296	noncoding	NA	clear_noncoding
isoform_349257	coding	0.121672	noncoding	341	noncoding	-0.0262144	noncoding	NA	clear_noncoding
isoform_103083	noncoding	-0.892343	noncoding	471.5	noncoding	-0.0331776	noncoding	NA	clear_noncoding
isoform_226582	noncoding	-0.6423	coding	551	coding	0.251	noncoding	NA	unclear
isoform_109725	noncoding	-1.20035	noncoding	233	noncoding	-0.0569344	noncoding	NA	clear_noncoding
isoform_195150	noncoding	-1.15777	noncoding	264	noncoding	-0.134349	noncoding	NA	clear_noncoding
isoform_135882	noncoding	-1.21377	noncoding	415	noncoding	-0.0176128	noncoding	NA	clear_noncoding
isoform_323859	noncoding	-1.07141	noncoding	226	noncoding	-0.006144	noncoding	NA	clear_noncoding
isoform_219395	noncoding	-1.37182	noncoding	410	noncoding	-0.0712704	noncoding	NA	clear_noncoding
isoform_165448	noncoding	-1.49419	noncoding	328	noncoding	-0.016384	noncoding	NA	clear_noncoding
isoform_158460	noncoding	-1.08113	noncoding	308	noncoding	-0.065536	noncoding	NA	clear_noncoding
isoform_205534	noncoding	-1.03454	noncoding	230	noncoding	-0.012288	noncoding	NA	clear_noncoding
isoform_347868	noncoding	-1.18653	noncoding	174	noncoding	-0.0004096	noncoding	NA	clear_noncoding
isoform_212981	noncoding	-1.09821	noncoding	280	noncoding	-0.036864	noncoding	NA	clear_noncoding
isoform_134955	noncoding	-1.12506	noncoding	302	noncoding	-0.032768	noncoding	NA	clear_noncoding
isoform_153942	noncoding	-1.1285	noncoding	232.5	noncoding	-0.036864	noncoding	NA	clear_noncoding
isoform_214988	noncoding	-1.02939	noncoding	314	noncoding	-0.0192512	noncoding	NA	clear_noncoding
isoform_118639	noncoding	-0.880602	noncoding	329	noncoding	-0.0008192	noncoding	NA	clear_noncoding
isoform_205642	noncoding	-0.925374	noncoding	270.5	coding	0.091	noncoding	NA	clear_noncoding
isoform_295387	noncoding	-1.37117	noncoding	225	noncoding	-0.053248	noncoding	NA	clear_noncoding
isoform_90706	noncoding	-1.14259	noncoding	321.5	noncoding	-0.0049152	noncoding	NA	clear_noncoding
isoform_15726	coding	3.31623	noncoding	211	coding	0.084	noncoding	NA	unclear
isoform_111719	coding	0.0634539	noncoding	314.5	noncoding	-0.0692224	noncoding	NA	clear_noncoding
isoform_128626	noncoding	-1.17599	noncoding	239.5	noncoding	-0.0004096	noncoding	NA	clear_noncoding
isoform_18963	noncoding	-1.07848	coding	640	coding	0.157	noncoding	NA	unclear
isoform_105520	noncoding	-1.01011	noncoding	431	coding	0.265	noncoding	NA	clear_noncoding
isoform_312871	noncoding	-1.22366	noncoding	273.5	noncoding	-0.172032	noncoding	NA	clear_noncoding
isoform_281479	noncoding	-1.1598	noncoding	296	noncoding	-0.0012288	noncoding	NA	clear_noncoding
isoform_304567	coding	2.24533	noncoding	303	coding	0.177	noncoding	NA	unclear
isoform_189537	coding	0.559672	noncoding	339	noncoding	-0.04096	coding	3e-10	unclear
isoform_104660	coding	0.989217	noncoding	416.5	noncoding	-0.018432	coding	7.8e-18	unclear
isoform_231352	noncoding	-0.849335	noncoding	455	noncoding	-0.0077824	noncoding	NA	clear_noncoding
isoform_202744	noncoding	-0.643097	noncoding	367	noncoding	-0.004096	noncoding	NA	clear_noncoding
isoform_280747	noncoding	-0.920824	noncoding	446	noncoding	-0.126976	noncoding	NA	clear_noncoding
isoform_305290	noncoding	-0.964942	noncoding	332	noncoding	-0.0376832	noncoding	NA	clear_noncoding
isoform_109616	noncoding	-1.16143	noncoding	237.5	noncoding	-0.0159744	noncoding	NA	clear_noncoding
isoform_240646	noncoding	-1.35553	noncoding	302	coding	0.078	noncoding	NA	clear_noncoding
isoform_219028	noncoding	-1.17774	noncoding	263	noncoding	-0.0004096	noncoding	NA	clear_noncoding
isoform_191523	noncoding	-1.1997	noncoding	211.5	coding	0.078	noncoding	NA	clear_noncoding
isoform_74711	noncoding	-0.980958	noncoding	266	coding	0.058	noncoding	NA	clear_noncoding
isoform_175324	noncoding	-1.19533	noncoding	233	noncoding	-0.024576	noncoding	NA	clear_noncoding
isoform_97534	noncoding	-1.17859	noncoding	317	noncoding	-0.0507904	noncoding	NA	clear_noncoding
isoform_151657	noncoding	-0.875385	noncoding	415	noncoding	-0.045056	noncoding	NA	clear_noncoding
isoform_260691	noncoding	-1.15501	noncoding	302	noncoding	-0.0004096	noncoding	NA	clear_noncoding
isoform_140819	noncoding	-0.88952	noncoding	386	noncoding	-0.0270336	noncoding	NA	clear_noncoding
isoform_265208	noncoding	-0.769195	noncoding	225.5	noncoding	-0.119603	noncoding	NA	clear_noncoding
isoform_299849	coding	1.01502	noncoding	260	noncoding	-0.0417792	noncoding	NA	clear_noncoding
isoform_117449	noncoding	-1.14519	noncoding	323	noncoding	-0.004096	noncoding	NA	clear_noncoding
isoform_86971	noncoding	-1.10284	noncoding	310	noncoding	-0.032768	noncoding	NA	clear_noncoding
isoform_306832	noncoding	-0.654751	noncoding	356	noncoding	-0.0004096	noncoding	NA	clear_noncoding
isoform_61472	coding	0.437017	noncoding	296	noncoding	-0.0090112	coding	2.2e-05	unclear
isoform_212906	noncoding	-0.936921	noncoding	241.5	coding	0.008	noncoding	NA	clear_noncoding
isoform_164468	noncoding	-0.926765	noncoding	285.5	noncoding	-0.0004096	noncoding	NA	clear_noncoding
isoform_338874	noncoding	-1.07021	noncoding	278	noncoding	-0.0004096	noncoding	NA	clear_noncoding
isoform_272750	noncoding	-1.26326	noncoding	299	noncoding	-0.0004096	noncoding	NA	clear_noncoding
isoform_154330	noncoding	-0.525673	noncoding	236	noncoding	-0.053248	noncoding	NA	clear_noncoding
isoform_194533	noncoding	-0.500795	noncoding	419	noncoding	-0.193741	noncoding	NA	clear_noncoding
isoform_181059	noncoding	-0.292304	coding	539	noncoding	-0.032768	noncoding	NA	clear_noncoding
isoform_342711	noncoding	-1.35061	noncoding	323	noncoding	-0.196608	coding	5.6e-05	clear_noncoding
isoform_133894	coding	0.156943	noncoding	375	noncoding	-0.0004096	noncoding	NA	clear_noncoding
isoform_95805	noncoding	-0.830642	noncoding	350	noncoding	-0.0073728	noncoding	NA	clear_noncoding
isoform_128815	noncoding	-1.11866	noncoding	225.5	noncoding	-0.0004096	noncoding	NA	clear_noncoding
isoform_119236	coding	0.205581	noncoding	165	coding	0.098	noncoding	NA	unclear
isoform_213356	noncoding	-1.08694	noncoding	290	noncoding	-0.063488	noncoding	NA	clear_noncoding
isoform_190817	noncoding	-1.07486	noncoding	309	noncoding	-0.0241664	noncoding	NA	clear_noncoding
isoform_71584	noncoding	-1.16179	noncoding	230	noncoding	-0.0208896	noncoding	NA	clear_noncoding
isoform_182454	noncoding	-0.484363	noncoding	404	noncoding	-0.0004096	coding	7.4e-11	clear_noncoding
isoform_171853	noncoding	-1.31814	noncoding	295.5	coding	0.085	noncoding	NA	clear_noncoding
isoform_313775	noncoding	-1.26723	noncoding	260	noncoding	-0.0004096	noncoding	NA	clear_noncoding
isoform_62250	noncoding	-0.895763	noncoding	341	noncoding	-0.0278528	noncoding	NA	clear_noncoding
isoform_270378	noncoding	-1.02043	noncoding	282	noncoding	-0.04096	noncoding	NA	clear_noncoding
isoform_140720	noncoding	-1.2623	noncoding	287	coding	0.101	noncoding	NA	clear_noncoding
isoform_123075	noncoding	-1.20455	noncoding	266	noncoding	-0.0004096	noncoding	NA	clear_noncoding
isoform_188695	noncoding	-0.957507	noncoding	237.5	noncoding	-0.02048	noncoding	NA	clear_noncoding
isoform_212555	noncoding	-1.22346	noncoding	335	noncoding	-0.0512	noncoding	NA	clear_noncoding
isoform_31336	noncoding	-0.122141	noncoding	296.5	coding	0.035	noncoding	NA	clear_noncoding
isoform_197806	noncoding	-0.794484	noncoding	261.5	noncoding	-0.0356352	noncoding	NA	clear_noncoding
isoform_171671	coding	1.0058	noncoding	386	coding	0.551	coding	2.6e-12	clear_coding
isoform_283173	noncoding	-1.05842	noncoding	317	noncoding	-0.016384	noncoding	NA	clear_noncoding
isoform_132467	noncoding	-1.06653	NA	NA	noncoding	-0.0004096	noncoding	NA	clear_noncoding
isoform_263074	noncoding	-1.27157	noncoding	258.5	noncoding	-0.0069632	noncoding	NA	clear_noncoding
isoform_127210	noncoding	-1.00508	noncoding	245	noncoding	-0.106496	noncoding	NA	clear_noncoding
isoform_157751	coding	0.110306	noncoding	299	noncoding	-0.086016	noncoding	NA	clear_noncoding
isoform_69137	noncoding	-1.1216	noncoding	298	noncoding	-0.0155648	noncoding	NA	clear_noncoding
isoform_241702	noncoding	-1.10786	noncoding	248	noncoding	-0.024576	noncoding	NA	clear_noncoding
isoform_344060	noncoding	-0.761774	noncoding	257.5	noncoding	-0.014336	noncoding	NA	clear_noncoding
isoform_326092	noncoding	-0.792395	noncoding	332	noncoding	-0.053248	noncoding	NA	clear_noncoding
isoform_113608	coding	1.24487	noncoding	383	coding	0.411	coding	0.00014	clear_coding
isoform_129147	noncoding	-1.27966	noncoding	233	noncoding	-0.0004096	noncoding	NA	clear_noncoding
isoform_153343	noncoding	-1.10276	noncoding	357.5	coding	0.01	noncoding	NA	clear_noncoding
isoform_239889	noncoding	-1.3625	noncoding	215	noncoding	-0.028672	noncoding	NA	clear_noncoding
isoform_131603	noncoding	-1.13474	noncoding	263	noncoding	-0.0004096	noncoding	NA	clear_noncoding
isoform_217705	noncoding	-1.11457	noncoding	307	coding	0.15	noncoding	NA	clear_noncoding
isoform_119609	noncoding	-0.313054	noncoding	257	noncoding	-0.120832	noncoding	NA	clear_noncoding
isoform_127176	noncoding	-1.35514	noncoding	217	noncoding	-0.117146	noncoding	NA	clear_noncoding
isoform_168224	noncoding	-0.998	noncoding	311	noncoding	-0.417792	noncoding	NA	clear_noncoding
isoform_283518	noncoding	-0.796042	noncoding	358	coding	0.018	noncoding	NA	clear_noncoding
isoform_209610	noncoding	-0.997317	noncoding	410	noncoding	-0.126976	noncoding	NA	clear_noncoding
isoform_224042	noncoding	-0.833299	noncoding	312	noncoding	-0.032768	noncoding	NA	clear_noncoding
isoform_238905	noncoding	-1.18512	noncoding	249	noncoding	-0.024576	noncoding	NA	clear_noncoding
isoform_247991	noncoding	-1.32769	noncoding	333	noncoding	-0.106496	noncoding	NA	clear_noncoding
isoform_327073	noncoding	-1.24572	noncoding	352.5	noncoding	-0.135168	noncoding	NA	clear_noncoding
isoform_264344	noncoding	-0.645109	noncoding	439	noncoding	-0.0065536	noncoding	NA	clear_noncoding
isoform_148299	noncoding	-1.13193	noncoding	289	noncoding	-0.006144	noncoding	NA	clear_noncoding
isoform_282618	noncoding	-1.28478	noncoding	285	noncoding	-0.0004096	noncoding	NA	clear_noncoding
isoform_160518	noncoding	-1.18356	noncoding	275	noncoding	-0.0344064	noncoding	NA	clear_noncoding
isoform_202541	coding	1.07201	noncoding	324.5	noncoding	-0.0274432	noncoding	NA	clear_noncoding
isoform_305101	noncoding	-1.24756	noncoding	305	noncoding	-0.126976	noncoding	NA	clear_noncoding
isoform_231217	noncoding	-0.885224	noncoding	340	noncoding	-0.0012288	noncoding	NA	clear_noncoding
isoform_104754	noncoding	-1.03194	noncoding	338.5	noncoding	-0.0405504	noncoding	NA	clear_noncoding
isoform_121809	noncoding	-1.17955	noncoding	341	noncoding	-0.0008192	noncoding	NA	clear_noncoding
isoform_299166	noncoding	-0.994295	noncoding	337	noncoding	-0.0012288	noncoding	NA	clear_noncoding
isoform_252704	noncoding	-1.01223	noncoding	247.5	noncoding	-0.0421888	noncoding	NA	clear_noncoding
isoform_228522	noncoding	-1.13348	noncoding	251	noncoding	-0.088064	noncoding	NA	clear_noncoding
isoform_88153	noncoding	-0.996657	noncoding	406	noncoding	-0.065536	noncoding	NA	clear_noncoding
isoform_302851	noncoding	-1.03714	noncoding	263	coding	0.103	noncoding	NA	clear_noncoding
isoform_129769	noncoding	-1.31803	noncoding	236	noncoding	-0.0004096	noncoding	NA	clear_noncoding
isoform_111605	coding	3.18808	noncoding	308	coding	0.096	coding	1.3e-23	clear_coding
isoform_232164	noncoding	-1.25007	noncoding	260	coding	0.12	noncoding	NA	clear_noncoding
isoform_211593	noncoding	-0.653668	coding	692	coding	0.113	noncoding	NA	unclear
isoform_218280	noncoding	-1.22958	noncoding	209.5	noncoding	-0.0004096	noncoding	NA	clear_noncoding
isoform_116548	coding	1.79589	noncoding	290	coding	0.164	noncoding	NA	unclear
isoform_177267	coding	1.31736	noncoding	455	coding	0.185	coding	7.3e-22	clear_coding
isoform_232903	noncoding	-0.992091	noncoding	353	noncoding	-0.0086016	noncoding	NA	clear_noncoding
isoform_132169	noncoding	-1.14126	noncoding	218	noncoding	-0.016384	noncoding	NA	clear_noncoding
isoform_211167	noncoding	-0.832784	noncoding	464	noncoding	-0.026624	noncoding	NA	clear_noncoding
isoform_250012	noncoding	-1.18078	noncoding	254	noncoding	-0.0172032	noncoding	NA	clear_noncoding
isoform_117734	noncoding	-0.943531	noncoding	305	noncoding	-0.098304	noncoding	NA	clear_noncoding
isoform_178403	noncoding	-1.15874	noncoding	242	noncoding	-0.0004096	noncoding	NA	clear_noncoding
isoform_77513	noncoding	-0.571423	noncoding	271	coding	0.111	noncoding	NA	clear_noncoding
isoform_126415	noncoding	-0.78069	noncoding	211	coding	0.706	noncoding	NA	clear_noncoding
isoform_120855	noncoding	-1.24602	noncoding	209	noncoding	-0.028672	noncoding	NA	clear_noncoding
isoform_157231	noncoding	-1.28233	noncoding	304	noncoding	-0.065536	noncoding	NA	clear_noncoding
isoform_40439	noncoding	-1.24356	noncoding	212	noncoding	-0.147456	noncoding	NA	clear_noncoding
isoform_332562	coding	0.103162	noncoding	279.5	noncoding	-0.0270336	noncoding	NA	clear_noncoding
isoform_268558	noncoding	-1.32681	noncoding	275	noncoding	-0.024576	noncoding	NA	clear_noncoding
isoform_219504	noncoding	-0.934777	noncoding	391	noncoding	-0.0622592	noncoding	NA	clear_noncoding
isoform_145737	coding	2.5862	noncoding	333	coding	0.107	coding	7.5e-07	clear_coding
isoform_308299	coding	1.26188	noncoding	340	coding	0.312	noncoding	NA	unclear
isoform_320667	noncoding	-1.22028	noncoding	297.5	noncoding	-0.028672	noncoding	NA	clear_noncoding
isoform_206152	noncoding	-0.983188	noncoding	371	noncoding	-0.0540672	coding	1e-10	clear_noncoding
isoform_149060	noncoding	-1.06475	noncoding	311	noncoding	-0.012288	noncoding	NA	clear_noncoding
isoform_209788	noncoding	-1.10457	noncoding	254	noncoding	-0.0069632	noncoding	NA	clear_noncoding
isoform_332187	noncoding	-0.958368	noncoding	244.5	coding	0.165	noncoding	NA	clear_noncoding
isoform_97639	coding	0.827094	noncoding	449.5	coding	0.332	noncoding	NA	unclear
isoform_118257	noncoding	-0.816879	noncoding	435.5	noncoding	-0.0294912	noncoding	NA	clear_noncoding
isoform_307346	coding	0.69621	noncoding	273.5	noncoding	-0.028672	coding	4e-08	unclear
isoform_266671	coding	0.83662	noncoding	263.5	noncoding	-0.028672	noncoding	NA	clear_noncoding
isoform_110489	noncoding	-1.27083	noncoding	272	noncoding	-0.0315392	noncoding	NA	clear_noncoding
isoform_240623	noncoding	-1.36238	noncoding	269	noncoding	-0.069632	noncoding	NA	clear_noncoding
isoform_168904	noncoding	-1.19155	noncoding	325	noncoding	-0.0413696	noncoding	NA	clear_noncoding
isoform_322987	coding	0.370933	noncoding	230	noncoding	-0.0004096	noncoding	NA	clear_noncoding
isoform_130507	noncoding	-1.02702	noncoding	259	noncoding	-0.098304	noncoding	NA	clear_noncoding
isoform_148335	noncoding	-1.03433	noncoding	251	noncoding	-0.139264	noncoding	NA	clear_noncoding
isoform_137265	noncoding	-1.38052	noncoding	242	noncoding	-0.036864	noncoding	NA	clear_noncoding
isoform_222170	noncoding	-0.784659	noncoding	326	noncoding	-0.0004096	noncoding	NA	clear_noncoding
isoform_261264	coding	0.69146	noncoding	311	coding	0.018	coding	2.8e-06	clear_coding
isoform_227570	noncoding	-0.935278	noncoding	289	noncoding	-0.06144	noncoding	NA	clear_noncoding
isoform_328085	noncoding	-1.21565	noncoding	266	noncoding	-0.0004096	noncoding	NA	clear_noncoding
isoform_230045	noncoding	-1.20599	noncoding	260	noncoding	-0.0004096	noncoding	NA	clear_noncoding
isoform_228168	noncoding	-1.06441	noncoding	350	noncoding	-0.036864	noncoding	NA	clear_noncoding
isoform_98078	noncoding	-1.12804	noncoding	377	noncoding	-0.012288	noncoding	NA	clear_noncoding
isoform_271694	noncoding	-1.2659	noncoding	227	noncoding	-0.241664	noncoding	NA	clear_noncoding
isoform_305254	noncoding	-1.03967	noncoding	272	noncoding	-0.024576	noncoding	NA	clear_noncoding
isoform_215571	noncoding	-1.14042	noncoding	308	noncoding	-0.0004096	noncoding	NA	clear_noncoding
isoform_126194	noncoding	-1.45243	noncoding	192.5	noncoding	-0.0004096	noncoding	NA	clear_noncoding
isoform_286909	coding	0.736105	noncoding	251	noncoding	-0.417792	noncoding	NA	clear_noncoding
isoform_106659	noncoding	-1.26219	noncoding	254	noncoding	-0.063488	noncoding	NA	clear_noncoding
isoform_132049	noncoding	-1.09286	noncoding	302	noncoding	-0.0004096	noncoding	NA	clear_noncoding
isoform_123445	noncoding	-0.801913	noncoding	404	noncoding	-0.136806	noncoding	NA	clear_noncoding
isoform_145144	noncoding	-0.613254	noncoding	359	coding	0.623	noncoding	NA	clear_noncoding
isoform_43867	noncoding	-1.23464	noncoding	305	noncoding	-0.008192	noncoding	NA	clear_noncoding
isoform_132015	noncoding	-0.865668	noncoding	329	noncoding	-0.053248	noncoding	NA	clear_noncoding
isoform_110629	noncoding	-1.28962	noncoding	245.5	noncoding	-0.0004096	noncoding	NA	clear_noncoding
isoform_339868	noncoding	-0.328219	noncoding	332	noncoding	-0.0868352	noncoding	NA	clear_noncoding
isoform_253607	noncoding	-1.19257	noncoding	326	coding	0.126	noncoding	NA	clear_noncoding
isoform_37085	noncoding	-1.1386	coding	535	coding	0.172	noncoding	NA	unclear
isoform_176572	noncoding	-1.13049	noncoding	369.5	noncoding	-0.1024	noncoding	NA	clear_noncoding
isoform_228277	noncoding	-1.21113	noncoding	295	noncoding	-0.0577536	noncoding	NA	clear_noncoding
isoform_262781	noncoding	-1.03834	noncoding	262	noncoding	-0.0004096	noncoding	NA	clear_noncoding
isoform_256516	noncoding	-0.816176	NA	NA	noncoding	-0.0004096	noncoding	NA	clear_noncoding
isoform_139812	noncoding	-1.13192	noncoding	473	noncoding	-0.02048	noncoding	NA	clear_noncoding
isoform_122871	noncoding	-1.2058	noncoding	266	noncoding	-0.0012288	noncoding	NA	clear_noncoding
isoform_212921	noncoding	-1.32809	noncoding	354.5	noncoding	-0.0126976	noncoding	NA	clear_noncoding
isoform_342773	noncoding	-0.967693	noncoding	281	noncoding	-0.114688	noncoding	NA	clear_noncoding
isoform_246944	noncoding	-0.832948	noncoding	305	noncoding	-0.0577536	noncoding	NA	clear_noncoding
isoform_235380	noncoding	-1.43339	noncoding	207.5	noncoding	-0.0004096	noncoding	NA	clear_noncoding
isoform_274128	coding	0.451585	noncoding	375	noncoding	-0.012288	noncoding	NA	clear_noncoding
isoform_171310	noncoding	-1.04395	noncoding	320	noncoding	-0.0077824	noncoding	NA	clear_noncoding
isoform_279177	noncoding	-1.1448	noncoding	269	noncoding	-0.006144	noncoding	NA	clear_noncoding
isoform_89854	noncoding	-0.9564	noncoding	254	noncoding	-0.0004096	noncoding	NA	clear_noncoding
isoform_194951	noncoding	-0.938697	noncoding	434	noncoding	-0.0196608	noncoding	NA	clear_noncoding
isoform_239644	noncoding	-1.27389	noncoding	254	noncoding	-0.130662	noncoding	NA	clear_noncoding
isoform_121768	noncoding	-1.07845	noncoding	245.5	noncoding	-0.38912	noncoding	NA	clear_noncoding
isoform_186938	noncoding	-1.09672	noncoding	461	coding	0.068	noncoding	NA	clear_noncoding
isoform_320635	noncoding	-0.963317	noncoding	239.5	noncoding	-0.0294912	noncoding	NA	clear_noncoding
isoform_230520	noncoding	-1.02024	noncoding	338	noncoding	-0.012288	noncoding	NA	clear_noncoding
isoform_178553	noncoding	-0.617682	noncoding	303	noncoding	-0.0442368	noncoding	NA	clear_noncoding
isoform_73652	noncoding	-0.952563	noncoding	356	noncoding	-0.049152	noncoding	NA	clear_noncoding
isoform_166443	noncoding	-1.19224	noncoding	282.5	noncoding	-0.098304	noncoding	NA	clear_noncoding
isoform_286227	noncoding	-1.26696	noncoding	242	noncoding	-0.135168	noncoding	NA	clear_noncoding
isoform_196252	noncoding	-0.935623	noncoding	356	noncoding	-0.0151552	coding	1.5e-08	clear_noncoding
isoform_184626	noncoding	-1.38545	noncoding	242	noncoding	-0.04096	noncoding	NA	clear_noncoding
isoform_132114	noncoding	-1.52404	noncoding	266	noncoding	-0.0004096	noncoding	NA	clear_noncoding
isoform_302468	coding	2.74476	noncoding	318	coding	0.178	coding	3.3e-09	clear_coding
isoform_56612	noncoding	-0.808042	coding	512	coding	0.001	noncoding	NA	unclear
isoform_316715	noncoding	-0.993498	noncoding	292	noncoding	-0.024576	noncoding	NA	clear_noncoding
isoform_239194	noncoding	-1.41776	noncoding	207	noncoding	-0.0004096	noncoding	NA	clear_noncoding
isoform_170205	noncoding	-1.29904	noncoding	163	noncoding	-0.028672	noncoding	NA	clear_noncoding
isoform_154075	noncoding	-1.43763	noncoding	321	noncoding	-0.106496	noncoding	NA	clear_noncoding
isoform_346872	noncoding	-1.28283	noncoding	338	noncoding	-0.04096	noncoding	NA	clear_noncoding
isoform_112101	noncoding	-1.14039	noncoding	239	noncoding	-0.0016384	noncoding	NA	clear_noncoding
isoform_119753	coding	2.36083	noncoding	260	noncoding	-0.0638976	noncoding	NA	clear_noncoding
isoform_300143	noncoding	-0.968892	noncoding	230	noncoding	-0.157286	noncoding	NA	clear_noncoding
isoform_96176	coding	0.353551	noncoding	387.5	coding	0.09	coding	5.2e-10	clear_coding
isoform_176600	noncoding	-1.12542	noncoding	227	noncoding	-0.077824	noncoding	NA	clear_noncoding
isoform_285028	noncoding	-1.16977	noncoding	241	noncoding	-0.036864	noncoding	NA	clear_noncoding
isoform_25473	coding	0.603191	noncoding	332	coding	0.033	coding	7.1e-05	clear_coding
isoform_160672	noncoding	-0.979202	noncoding	419	noncoding	-0.0172032	noncoding	NA	clear_noncoding
isoform_109805	noncoding	-0.839942	noncoding	347	noncoding	-0.008192	noncoding	NA	clear_noncoding
isoform_169021	noncoding	-1.00229	noncoding	290	noncoding	-0.0397312	noncoding	NA	clear_noncoding
isoform_185234	noncoding	-1.38843	noncoding	242.5	noncoding	-0.0004096	noncoding	NA	clear_noncoding
isoform_168178	coding	0.115296	coding	596	noncoding	-0.110592	noncoding	NA	unclear
isoform_300576	noncoding	-1.34709	noncoding	169	noncoding	-0.0004096	noncoding	NA	clear_noncoding
isoform_259080	noncoding	-0.14765	noncoding	306	noncoding	-0.115098	coding	3.6e-19	clear_noncoding
isoform_216289	noncoding	-0.981068	noncoding	322	noncoding	-0.0004096	noncoding	NA	clear_noncoding
isoform_208412	noncoding	-0.951159	noncoding	411	noncoding	-0.0126976	noncoding	NA	clear_noncoding
isoform_118277	noncoding	-1.32401	noncoding	244	noncoding	-0.221184	noncoding	NA	clear_noncoding
isoform_340360	noncoding	-1.08373	noncoding	257	noncoding	-0.0200704	noncoding	NA	clear_noncoding
isoform_81058	noncoding	-0.178124	noncoding	269	coding	0.02	noncoding	NA	clear_noncoding
isoform_31204	noncoding	-0.0707494	coding	890	coding	0.321	noncoding	NA	unclear
isoform_125684	noncoding	-1.39274	noncoding	239	noncoding	-0.0004096	noncoding	NA	clear_noncoding
isoform_348102	noncoding	-1.31517	noncoding	311	noncoding	-0.0004096	noncoding	NA	clear_noncoding
isoform_147441	noncoding	-1.13244	noncoding	199.5	noncoding	-0.0004096	noncoding	NA	clear_noncoding
isoform_268037	noncoding	-1.24587	noncoding	333	noncoding	-0.0315392	noncoding	NA	clear_noncoding
isoform_171728	noncoding	-1.04237	noncoding	431.5	coding	0.037	noncoding	NA	clear_noncoding
isoform_130400	noncoding	-0.385764	noncoding	254	noncoding	-0.0004096	noncoding	NA	clear_noncoding
isoform_186623	coding	2.8193	noncoding	464	coding	0.205	coding	7.5e-13	clear_coding
isoform_282653	noncoding	-1.16522	noncoding	207.5	noncoding	-0.049152	noncoding	NA	clear_noncoding
isoform_132426	noncoding	-1.23043	noncoding	296	noncoding	-0.0004096	noncoding	NA	clear_noncoding
isoform_187236	noncoding	-0.826957	noncoding	249	noncoding	-0.0241664	noncoding	NA	clear_noncoding
isoform_267263	noncoding	-1.32009	noncoding	281	noncoding	-0.4096	noncoding	NA	clear_noncoding
isoform_89422	noncoding	-1.12522	noncoding	338	noncoding	-0.0262144	noncoding	NA	clear_noncoding
isoform_221085	noncoding	-1.1575	noncoding	289	noncoding	-0.024576	noncoding	NA	clear_noncoding
isoform_302180	noncoding	-1.14962	noncoding	254	noncoding	-0.0004096	noncoding	NA	clear_noncoding
isoform_205361	noncoding	-1.15299	noncoding	305	noncoding	-0.02048	coding	3.2e-09	clear_noncoding
isoform_77460	noncoding	-1.02413	noncoding	154	coding	0.074	noncoding	NA	clear_noncoding
isoform_273760	noncoding	-1.14186	noncoding	292	noncoding	-0.045056	noncoding	NA	clear_noncoding
isoform_132804	noncoding	-1.21454	noncoding	288	noncoding	-0.0004096	noncoding	NA	clear_noncoding
isoform_340460	coding	0.0345502	noncoding	308	coding	0.399	noncoding	NA	unclear
isoform_250538	coding	0.945453	noncoding	311	coding	0.061	noncoding	NA	unclear
isoform_147591	noncoding	-1.12306	noncoding	305	noncoding	-0.006144	noncoding	NA	clear_noncoding
isoform_80044	noncoding	-1.07734	noncoding	302	noncoding	-0.028672	noncoding	NA	clear_noncoding
isoform_330210	noncoding	-1.35857	noncoding	257	noncoding	-0.0004096	noncoding	NA	clear_noncoding
isoform_191308	noncoding	-1.22612	noncoding	280	noncoding	-0.069632	noncoding	NA	clear_noncoding
isoform_337139	noncoding	-1.16427	noncoding	239.5	noncoding	-0.04096	noncoding	NA	clear_noncoding
isoform_166864	noncoding	-1.08616	noncoding	347	noncoding	-0.135168	noncoding	NA	clear_noncoding
isoform_254242	noncoding	-1.13657	noncoding	212	noncoding	-0.0589824	noncoding	NA	clear_noncoding
isoform_236546	noncoding	-1.02817	noncoding	305	noncoding	-0.0004096	noncoding	NA	clear_noncoding
isoform_343892	coding	0.555835	noncoding	313	noncoding	-0.0663552	noncoding	NA	clear_noncoding
isoform_116300	noncoding	-1.33519	noncoding	257	noncoding	-0.0004096	noncoding	NA	clear_noncoding
isoform_111266	noncoding	-1.1163	noncoding	392	coding	0.182	noncoding	NA	clear_noncoding
isoform_184200	coding	1.21294	noncoding	227	noncoding	-0.0892928	noncoding	NA	clear_noncoding
isoform_348537	noncoding	-1.17022	noncoding	228	coding	0.038	noncoding	NA	clear_noncoding
isoform_121093	coding	0.323543	noncoding	266	noncoding	-0.004096	noncoding	NA	clear_noncoding
isoform_332095	coding	0.713218	noncoding	224	noncoding	-0.0004096	noncoding	NA	clear_noncoding
isoform_320391	noncoding	-1.41003	noncoding	254	noncoding	-0.032768	noncoding	NA	clear_noncoding
isoform_119020	noncoding	-0.614257	noncoding	482	coding	0.297	noncoding	NA	clear_noncoding
isoform_84468	coding	1.20789	noncoding	287	noncoding	-0.0299008	noncoding	NA	clear_noncoding
isoform_313885	noncoding	-1.17725	noncoding	245	noncoding	-0.135168	noncoding	NA	clear_noncoding
isoform_323921	noncoding	-0.994263	noncoding	379	noncoding	-0.0004096	noncoding	NA	clear_noncoding
isoform_342989	noncoding	-0.740282	noncoding	392	noncoding	-0.0032768	noncoding	NA	clear_noncoding
isoform_322609	noncoding	-0.300887	noncoding	284	noncoding	-0.012288	noncoding	NA	clear_noncoding
isoform_301350	noncoding	-1.08488	noncoding	202.5	noncoding	-0.057344	noncoding	NA	clear_noncoding
isoform_181860	noncoding	-0.268792	noncoding	266	coding	0.14	noncoding	NA	clear_noncoding
isoform_148740	noncoding	-1.21166	noncoding	359	noncoding	-0.253952	noncoding	NA	clear_noncoding
isoform_337080	noncoding	-1.31924	noncoding	293	noncoding	-0.0004096	noncoding	NA	clear_noncoding
isoform_146859	noncoding	-0.843495	noncoding	428	noncoding	-0.012288	noncoding	NA	clear_noncoding
isoform_196147	noncoding	-0.555911	noncoding	253	noncoding	-0.125747	noncoding	NA	clear_noncoding
isoform_205344	noncoding	-0.967105	noncoding	377	noncoding	-0.008192	noncoding	NA	clear_noncoding
isoform_163876	noncoding	-1.07162	noncoding	440	noncoding	-0.0045056	noncoding	NA	clear_noncoding
isoform_256623	noncoding	-1.13586	noncoding	280	noncoding	-0.0004096	noncoding	NA	clear_noncoding
isoform_112609	noncoding	-1.12096	noncoding	353	noncoding	-0.045056	noncoding	NA	clear_noncoding
isoform_161195	coding	2.20502	noncoding	308	noncoding	-0.0086016	coding	3.4e-14	unclear
isoform_115543	noncoding	-1.13844	noncoding	314	noncoding	-0.126976	noncoding	NA	clear_noncoding
isoform_290226	noncoding	-1.12444	noncoding	230	noncoding	-0.0090112	noncoding	NA	clear_noncoding
isoform_144691	noncoding	-1.23093	noncoding	300	noncoding	-0.0004096	noncoding	NA	clear_noncoding
isoform_101624	noncoding	-1.26197	noncoding	227	noncoding	-0.063488	noncoding	NA	clear_noncoding
isoform_328066	noncoding	-1.15522	noncoding	281	noncoding	-0.12329	noncoding	NA	clear_noncoding
isoform_77508	noncoding	-1.17639	noncoding	263	noncoding	-0.028672	noncoding	NA	clear_noncoding
isoform_159077	noncoding	-1.04529	noncoding	215	noncoding	-0.004096	noncoding	NA	clear_noncoding
isoform_285080	noncoding	-1.1897	noncoding	389	noncoding	-0.075776	noncoding	NA	clear_noncoding
isoform_124726	noncoding	-1.09264	noncoding	329	noncoding	-0.012288	noncoding	NA	clear_noncoding
isoform_4433	noncoding	-0.0160268	noncoding	389	noncoding	-0.0479232	noncoding	NA	clear_noncoding
isoform_77032	noncoding	-1.01408	noncoding	386	noncoding	-0.0868352	noncoding	NA	clear_noncoding
isoform_336603	noncoding	-1.05252	noncoding	437	coding	0.264	noncoding	NA	clear_noncoding
isoform_147017	noncoding	-0.330489	noncoding	322	coding	0.067	noncoding	NA	clear_noncoding
isoform_149726	noncoding	-1.24578	noncoding	252.5	noncoding	-0.172032	noncoding	NA	clear_noncoding
isoform_163405	noncoding	-1.25968	noncoding	264	noncoding	-0.0004096	noncoding	NA	clear_noncoding
isoform_264421	noncoding	-1.19457	noncoding	260.5	coding	0.172	noncoding	NA	clear_noncoding
isoform_324261	noncoding	-1.07649	noncoding	254	noncoding	-0.708608	noncoding	NA	clear_noncoding
isoform_205897	noncoding	-0.0360411	noncoding	317	noncoding	-0.053248	noncoding	NA	clear_noncoding
isoform_124586	noncoding	-0.864947	noncoding	286.5	coding	0.442	coding	3e-10	unclear
isoform_217723	coding	1.03658	noncoding	291	noncoding	-0.0053248	noncoding	NA	clear_noncoding
isoform_22602	noncoding	-1.14148	noncoding	255.5	noncoding	-0.094208	noncoding	NA	clear_noncoding
isoform_127690	noncoding	-1.19865	noncoding	242	noncoding	-0.0851968	noncoding	NA	clear_noncoding
isoform_199567	noncoding	-1.30528	noncoding	219.5	noncoding	-0.0004096	noncoding	NA	clear_noncoding
isoform_172557	noncoding	-1.16037	coding	529	noncoding	-0.004096	noncoding	NA	clear_noncoding
isoform_351465	noncoding	-0.980979	noncoding	406	noncoding	-0.01024	noncoding	NA	clear_noncoding
isoform_111559	noncoding	-1.08068	noncoding	299	noncoding	-0.0110592	noncoding	NA	clear_noncoding
isoform_343525	noncoding	-1.2134	noncoding	257	coding	0.243	noncoding	NA	clear_noncoding
isoform_272609	noncoding	-1.192	noncoding	377	noncoding	-0.0200704	noncoding	NA	clear_noncoding
isoform_254813	noncoding	-1.02116	noncoding	410	noncoding	-0.07168	noncoding	NA	clear_noncoding
isoform_200712	coding	0.510237	noncoding	386	coding	0.116	noncoding	NA	unclear
isoform_335784	noncoding	-1.23123	noncoding	316	noncoding	-0.0385024	noncoding	NA	clear_noncoding
isoform_194281	noncoding	-1.21398	noncoding	305	noncoding	-0.0004096	noncoding	NA	clear_noncoding
isoform_210979	noncoding	-1.09237	noncoding	239	noncoding	-0.098304	noncoding	NA	clear_noncoding
isoform_89251	noncoding	-0.625373	noncoding	479	coding	0.156	coding	2.3e-07	unclear
isoform_268659	noncoding	-1.36557	noncoding	317	noncoding	-0.0331776	noncoding	NA	clear_noncoding
isoform_184307	noncoding	-1.20107	noncoding	225.5	noncoding	-0.028672	noncoding	NA	clear_noncoding
isoform_271053	noncoding	-1.11604	noncoding	230	noncoding	-0.0425984	noncoding	NA	clear_noncoding
isoform_207262	noncoding	-1.04528	noncoding	236	noncoding	-0.0086016	noncoding	NA	clear_noncoding
isoform_200976	noncoding	-1.1954	noncoding	252.5	noncoding	-0.0512	noncoding	NA	clear_noncoding
isoform_19038	noncoding	-1.14437	noncoding	323	coding	0.027	noncoding	NA	clear_noncoding
isoform_220832	noncoding	-1.21874	noncoding	273	noncoding	-0.0159744	noncoding	NA	clear_noncoding
isoform_91226	noncoding	-1.26121	noncoding	257	noncoding	-0.147456	noncoding	NA	clear_noncoding
isoform_244912	noncoding	-1.14781	noncoding	236	noncoding	-0.18432	noncoding	NA	clear_noncoding
isoform_222667	noncoding	-1.23158	noncoding	320	noncoding	-0.0892928	noncoding	NA	clear_noncoding
isoform_125364	noncoding	-1.06662	noncoding	275	noncoding	-0.0004096	noncoding	NA	clear_noncoding
isoform_188938	noncoding	-1.35426	noncoding	305	noncoding	-0.0004096	noncoding	NA	clear_noncoding
isoform_270339	noncoding	-0.954624	noncoding	362.5	coding	0.17	noncoding	NA	clear_noncoding
isoform_100872	coding	3.00902	noncoding	319	coding	0.281	noncoding	NA	unclear
isoform_257934	noncoding	-1.29214	noncoding	443	noncoding	-0.0577536	noncoding	NA	clear_noncoding
isoform_193358	noncoding	-1.40749	noncoding	239.5	noncoding	-0.221184	noncoding	NA	clear_noncoding
isoform_123733	noncoding	-0.345333	noncoding	332	noncoding	-0.0004096	coding	7.6e-09	clear_noncoding
isoform_126821	noncoding	-0.58872	noncoding	257	coding	0.742	noncoding	NA	clear_noncoding
isoform_274341	noncoding	-1.15979	noncoding	320	noncoding	-0.032768	noncoding	NA	clear_noncoding
isoform_90215	noncoding	-1.43573	noncoding	233	noncoding	-0.0278528	noncoding	NA	clear_noncoding
isoform_211693	noncoding	-0.921376	noncoding	284	noncoding	-0.0004096	noncoding	NA	clear_noncoding
isoform_169481	noncoding	-1.17912	noncoding	293	noncoding	-0.024576	noncoding	NA	clear_noncoding
isoform_313609	noncoding	-1.21168	noncoding	302	noncoding	-0.04096	noncoding	NA	clear_noncoding
isoform_87652	noncoding	-0.880292	coding	575	noncoding	-0.0147456	noncoding	NA	clear_noncoding
isoform_111876	noncoding	-1.21508	noncoding	263	noncoding	-0.274432	noncoding	NA	clear_noncoding
isoform_241604	noncoding	-1.37679	noncoding	233	noncoding	-0.0004096	noncoding	NA	clear_noncoding
isoform_223413	noncoding	-1.00164	noncoding	228.5	noncoding	-0.2048	noncoding	NA	clear_noncoding
isoform_196828	noncoding	-1.08825	noncoding	304	noncoding	-0.077824	noncoding	NA	clear_noncoding
isoform_95108	noncoding	-0.548251	coding	758	coding	0.107	noncoding	NA	unclear
isoform_327006	noncoding	-1.3358	noncoding	437	coding	0.102	noncoding	NA	clear_noncoding
isoform_121684	noncoding	-0.936847	noncoding	330.5	noncoding	-0.090112	coding	3.5e-09	clear_noncoding
isoform_142646	noncoding	-1.42969	noncoding	206	noncoding	-0.187187	noncoding	NA	clear_noncoding
isoform_109513	noncoding	-1.11111	noncoding	323	noncoding	-0.397312	noncoding	NA	clear_noncoding
isoform_166959	noncoding	-0.983233	noncoding	224	noncoding	-0.0167936	noncoding	NA	clear_noncoding
isoform_322743	noncoding	-1.11635	noncoding	116	noncoding	-0.0004096	noncoding	NA	clear_noncoding
isoform_298192	noncoding	-1.3219	noncoding	303.5	noncoding	-0.094208	noncoding	NA	clear_noncoding
isoform_236791	noncoding	-0.495496	noncoding	302	coding	0.208	noncoding	NA	clear_noncoding
isoform_121319	noncoding	-1.05129	noncoding	268	noncoding	-0.028672	noncoding	NA	clear_noncoding
isoform_67868	noncoding	-1.19804	noncoding	347	noncoding	-0.053248	noncoding	NA	clear_noncoding
isoform_200471	noncoding	-1.1536	noncoding	350	noncoding	-0.073728	noncoding	NA	clear_noncoding
isoform_85730	noncoding	-0.586955	noncoding	401	noncoding	-0.129434	noncoding	NA	clear_noncoding
isoform_322748	noncoding	-0.692775	noncoding	352	noncoding	-0.123699	coding	7.4e-15	clear_noncoding
isoform_275889	noncoding	-1.33112	noncoding	208.5	noncoding	-0.0004096	noncoding	NA	clear_noncoding
isoform_329927	noncoding	-0.952641	noncoding	381.5	noncoding	-0.0139264	noncoding	NA	clear_noncoding
isoform_317424	noncoding	-1.19488	noncoding	239	noncoding	-0.065536	noncoding	NA	clear_noncoding
isoform_176665	noncoding	-1.11054	noncoding	224	noncoding	-0.0647168	noncoding	NA	clear_noncoding
isoform_130404	noncoding	-0.983726	noncoding	383	noncoding	-0.0004096	noncoding	NA	clear_noncoding
isoform_228792	noncoding	-1.37555	noncoding	224	noncoding	-0.0004096	noncoding	NA	clear_noncoding
isoform_150685	noncoding	-1.18297	noncoding	203	noncoding	-0.049152	noncoding	NA	clear_noncoding
isoform_292356	noncoding	-1.41161	noncoding	233	noncoding	-0.106496	noncoding	NA	clear_noncoding
isoform_168197	noncoding	-1.18266	noncoding	275	noncoding	-0.086016	noncoding	NA	clear_noncoding
isoform_277322	noncoding	-1.4427	noncoding	175.5	noncoding	-0.0376832	noncoding	NA	clear_noncoding
isoform_242277	noncoding	-0.9884	noncoding	369	noncoding	-0.0004096	noncoding	NA	clear_noncoding
isoform_313823	noncoding	-1.33852	noncoding	238	noncoding	-0.0053248	noncoding	NA	clear_noncoding
isoform_68878	coding	0.056678	noncoding	244	noncoding	-0.0544768	noncoding	NA	clear_noncoding
isoform_110651	noncoding	-0.840764	coding	503	noncoding	-0.0376832	noncoding	NA	clear_noncoding
isoform_127773	noncoding	-0.673563	noncoding	361	noncoding	-0.0004096	noncoding	NA	clear_noncoding
isoform_332345	noncoding	-0.826104	noncoding	360.5	noncoding	-0.0630784	noncoding	NA	clear_noncoding
isoform_149174	noncoding	-0.933596	noncoding	476	noncoding	-0.0126976	noncoding	NA	clear_noncoding
isoform_213287	noncoding	-0.915204	noncoding	354.5	noncoding	-0.151552	noncoding	NA	clear_noncoding
isoform_125509	coding	0.239386	noncoding	320	noncoding	-0.016384	coding	1.3e-06	unclear
isoform_240147	coding	1.03144	noncoding	198.5	noncoding	-0.073728	noncoding	NA	clear_noncoding
isoform_280656	noncoding	-1.20352	noncoding	278	noncoding	-0.0004096	noncoding	NA	clear_noncoding
isoform_17380	noncoding	-0.996812	noncoding	452.5	noncoding	-0.094208	noncoding	NA	clear_noncoding
isoform_218832	noncoding	-0.496118	noncoding	421.5	noncoding	-0.004096	noncoding	NA	clear_noncoding
isoform_122392	noncoding	-1.10651	noncoding	323	noncoding	-0.106496	noncoding	NA	clear_noncoding
isoform_226012	noncoding	-1.10242	noncoding	354.5	coding	0.173	noncoding	NA	clear_noncoding
isoform_199425	noncoding	-0.786695	noncoding	321.5	coding	0.094	noncoding	NA	clear_noncoding
isoform_201858	noncoding	-0.294793	noncoding	232.5	noncoding	-0.22528	noncoding	NA	clear_noncoding
isoform_121067	noncoding	-1.38587	noncoding	287	noncoding	-0.055296	noncoding	NA	clear_noncoding
isoform_112128	noncoding	-1.05941	noncoding	362	noncoding	-0.0585728	noncoding	NA	clear_noncoding
isoform_330127	noncoding	-1.21146	noncoding	278	noncoding	-0.14295	noncoding	NA	clear_noncoding
isoform_146226	noncoding	-1.38315	noncoding	153	noncoding	-0.036864	noncoding	NA	clear_noncoding
isoform_225894	noncoding	-0.0545018	coding	707.5	noncoding	-0.0372736	noncoding	NA	clear_noncoding
isoform_16944	coding	0.172663	noncoding	329	noncoding	-0.0540672	noncoding	NA	clear_noncoding
isoform_206272	noncoding	-1.15472	noncoding	251	noncoding	-0.045056	noncoding	NA	clear_noncoding
isoform_265137	noncoding	-1.18672	noncoding	270.5	noncoding	-0.262144	noncoding	NA	clear_noncoding
isoform_188009	noncoding	-1.17006	noncoding	308	noncoding	-0.0065536	noncoding	NA	clear_noncoding
isoform_81281	noncoding	-1.0398	noncoding	241	noncoding	-0.028672	noncoding	NA	clear_noncoding
isoform_178302	noncoding	-1.24019	noncoding	246.5	noncoding	-0.094208	noncoding	NA	clear_noncoding
isoform_204505	coding	1.67704	noncoding	482	coding	0.28	coding	5e-09	clear_coding
isoform_201577	noncoding	-1.12011	noncoding	359	noncoding	-0.008192	noncoding	NA	clear_noncoding
isoform_182621	coding	0.0889488	noncoding	317	noncoding	-0.0364544	noncoding	NA	clear_noncoding
isoform_143966	coding	1.06518	noncoding	347	noncoding	-0.141312	noncoding	NA	clear_noncoding
isoform_297489	noncoding	-0.125881	noncoding	295.5	noncoding	-0.016384	noncoding	NA	clear_noncoding
isoform_221124	noncoding	-1.20805	noncoding	218	noncoding	-0.0004096	noncoding	NA	clear_noncoding
isoform_140596	noncoding	-0.95867	noncoding	407.5	coding	0.096	noncoding	NA	clear_noncoding
isoform_170160	noncoding	-1.05297	noncoding	260	noncoding	-0.016384	noncoding	NA	clear_noncoding
isoform_207883	noncoding	-0.92873	noncoding	356	noncoding	-0.04096	noncoding	NA	clear_noncoding
isoform_235472	noncoding	-0.811814	noncoding	311.5	coding	0.181	noncoding	NA	clear_noncoding
isoform_52772	noncoding	-0.991935	noncoding	377	noncoding	-0.0466944	noncoding	NA	clear_noncoding
isoform_220711	noncoding	-1.186	noncoding	260	noncoding	-0.0008192	noncoding	NA	clear_noncoding
isoform_259798	noncoding	-1.32523	noncoding	225	noncoding	-0.08192	noncoding	NA	clear_noncoding
isoform_170670	coding	0.419435	noncoding	263	noncoding	-0.0344064	noncoding	NA	clear_noncoding
isoform_347387	noncoding	-1.5241	noncoding	221	noncoding	-0.008192	noncoding	NA	clear_noncoding
isoform_150020	noncoding	-1.26435	noncoding	232	noncoding	-0.0004096	noncoding	NA	clear_noncoding
isoform_150045	noncoding	-1.2623	noncoding	320	noncoding	-0.045056	noncoding	NA	clear_noncoding
isoform_69813	noncoding	-1.12285	noncoding	322.5	noncoding	-0.0151552	noncoding	NA	clear_noncoding
isoform_158614	noncoding	-1.24146	noncoding	279.5	coding	0.01	noncoding	NA	clear_noncoding
isoform_143768	noncoding	-1.29914	noncoding	287	noncoding	-0.004096	noncoding	NA	clear_noncoding
isoform_234853	noncoding	-1.34842	noncoding	248	noncoding	-0.0004096	noncoding	NA	clear_noncoding
isoform_189294	noncoding	-1.24891	noncoding	380	noncoding	-0.077824	noncoding	NA	clear_noncoding
isoform_260811	noncoding	-1.32347	noncoding	365	coding	0.073	noncoding	NA	clear_noncoding
isoform_127954	noncoding	-1.06044	noncoding	332	noncoding	-0.0598016	noncoding	NA	clear_noncoding
isoform_279510	noncoding	-1.0696	noncoding	418.5	noncoding	-0.0004096	coding	9.5e-14	clear_noncoding
isoform_304893	noncoding	-0.913126	noncoding	314	noncoding	-0.0454656	noncoding	NA	clear_noncoding
isoform_35263	noncoding	-1.09378	coding	567.5	coding	0.202	noncoding	NA	unclear
isoform_241580	noncoding	-1.00101	noncoding	230.5	coding	0.065	noncoding	NA	clear_noncoding
isoform_65778	noncoding	-1.34302	noncoding	255	coding	0.116	noncoding	NA	clear_noncoding
isoform_173090	noncoding	-0.828426	noncoding	294.5	coding	0.145	noncoding	NA	clear_noncoding
isoform_205707	noncoding	-1.21411	noncoding	263	noncoding	-0.114688	noncoding	NA	clear_noncoding
isoform_160974	noncoding	-1.38713	noncoding	206	coding	0.135	noncoding	NA	clear_noncoding
isoform_342548	noncoding	-0.921344	noncoding	278	coding	0.423	noncoding	NA	clear_noncoding
isoform_52309	coding	1.91414	noncoding	235.5	coding	0.271	noncoding	NA	unclear
isoform_338183	noncoding	-1.11051	noncoding	263	noncoding	-0.135168	noncoding	NA	clear_noncoding
isoform_313297	noncoding	-1.35018	noncoding	335	noncoding	-0.0622592	noncoding	NA	clear_noncoding
isoform_243921	noncoding	-1.28388	noncoding	313	noncoding	-0.0004096	noncoding	NA	clear_noncoding
isoform_165938	noncoding	-1.28894	noncoding	252	noncoding	-0.0004096	noncoding	NA	clear_noncoding
isoform_115215	noncoding	-0.943197	noncoding	371	noncoding	-0.012288	noncoding	NA	clear_noncoding
isoform_318617	noncoding	-1.32247	noncoding	239	noncoding	-0.0004096	noncoding	NA	clear_noncoding
isoform_243343	noncoding	-1.19615	noncoding	310.5	noncoding	-0.002048	noncoding	NA	clear_noncoding
isoform_61023	coding	1.95112	noncoding	455.5	coding	0.07	noncoding	NA	unclear
isoform_250489	noncoding	-1.08604	noncoding	209	noncoding	-0.067584	noncoding	NA	clear_noncoding
isoform_178417	noncoding	-1.10369	noncoding	298	noncoding	-0.024576	noncoding	NA	clear_noncoding
isoform_22587	noncoding	-1.16443	noncoding	233	noncoding	-0.049152	noncoding	NA	clear_noncoding
isoform_142964	coding	0.655082	noncoding	278	noncoding	-0.0540672	noncoding	NA	clear_noncoding
isoform_349969	noncoding	-0.547869	noncoding	416	noncoding	-0.139264	noncoding	NA	clear_noncoding
isoform_109096	noncoding	-1.27529	noncoding	263	noncoding	-0.049152	noncoding	NA	clear_noncoding
isoform_248513	noncoding	-1.23487	noncoding	305	noncoding	-0.012288	noncoding	NA	clear_noncoding
isoform_243711	noncoding	-1.35723	noncoding	237	noncoding	-0.065536	noncoding	NA	clear_noncoding
isoform_81290	noncoding	-1.10234	noncoding	220.5	noncoding	-0.180224	noncoding	NA	clear_noncoding
isoform_238991	noncoding	-1.0093	noncoding	266	coding	0.013	noncoding	NA	clear_noncoding
isoform_96656	coding	0.226128	noncoding	497	noncoding	-0.012288	noncoding	NA	clear_noncoding
isoform_237732	noncoding	-1.33569	noncoding	258.5	noncoding	-0.0262144	noncoding	NA	clear_noncoding
isoform_160906	noncoding	-1.18021	noncoding	320	noncoding	-0.159744	noncoding	NA	clear_noncoding
isoform_111599	coding	0.638682	noncoding	302	noncoding	-0.183091	noncoding	NA	clear_noncoding
isoform_186194	noncoding	-0.89023	noncoding	320	noncoding	-0.036864	coding	2.7e-06	clear_noncoding
isoform_125967	noncoding	-1.2705	noncoding	251	noncoding	-0.0004096	noncoding	NA	clear_noncoding
isoform_245223	noncoding	-0.973177	noncoding	248	noncoding	-0.02048	noncoding	NA	clear_noncoding
isoform_251743	coding	0.467545	noncoding	270.5	noncoding	-0.0684032	noncoding	NA	clear_noncoding
isoform_308304	noncoding	-1.13769	noncoding	316	noncoding	-0.0970752	noncoding	NA	clear_noncoding
isoform_330137	noncoding	-0.938925	noncoding	320	noncoding	-0.139264	noncoding	NA	clear_noncoding
isoform_124042	noncoding	-1.2764	noncoding	239	noncoding	-0.016384	noncoding	NA	clear_noncoding
isoform_353705	noncoding	-0.804561	noncoding	462.5	coding	0.16	noncoding	NA	clear_noncoding
isoform_220488	noncoding	-0.557286	noncoding	443	noncoding	-0.032768	noncoding	NA	clear_noncoding
isoform_95817	noncoding	-0.799486	noncoding	341	coding	0.078	noncoding	NA	clear_noncoding
isoform_146407	noncoding	-1.12979	coding	530	noncoding	-0.008192	noncoding	NA	clear_noncoding
isoform_86268	noncoding	-0.0251959	noncoding	327	noncoding	-0.022528	noncoding	NA	clear_noncoding
isoform_38016	noncoding	-0.190631	noncoding	320	noncoding	-0.008192	noncoding	NA	clear_noncoding
isoform_125036	noncoding	-1.13866	noncoding	261.5	noncoding	-0.115098	noncoding	NA	clear_noncoding
isoform_347831	coding	0.862779	noncoding	437	noncoding	-0.016384	noncoding	NA	clear_noncoding
isoform_105284	noncoding	-1.28396	noncoding	270	noncoding	-0.0200704	noncoding	NA	clear_noncoding
isoform_306786	noncoding	-1.47661	noncoding	392	coding	0.001	noncoding	NA	clear_noncoding
isoform_294822	noncoding	-0.200943	noncoding	275	noncoding	-0.094208	noncoding	NA	clear_noncoding
isoform_220441	noncoding	-0.978939	noncoding	258	noncoding	-0.053248	noncoding	NA	clear_noncoding
isoform_218655	noncoding	-1.1783	noncoding	280.5	noncoding	-0.0004096	noncoding	NA	clear_noncoding
isoform_323718	noncoding	-1.27291	noncoding	281	noncoding	-0.172032	noncoding	NA	clear_noncoding
isoform_121059	noncoding	-0.922959	noncoding	420.5	coding	0.161	noncoding	NA	clear_noncoding
isoform_120522	noncoding	-0.912938	noncoding	446	noncoding	-0.012288	noncoding	NA	clear_noncoding
isoform_214818	noncoding	-1.23657	noncoding	287	noncoding	-0.028672	noncoding	NA	clear_noncoding
isoform_312934	noncoding	-1.1169	noncoding	344	noncoding	-0.0004096	noncoding	NA	clear_noncoding
isoform_264840	noncoding	-1.106	noncoding	344	noncoding	-0.004096	noncoding	NA	clear_noncoding
isoform_219183	noncoding	-1.30918	noncoding	303	coding	0.171	noncoding	NA	clear_noncoding
isoform_145346	noncoding	-1.40754	noncoding	279	noncoding	-0.0004096	noncoding	NA	clear_noncoding
isoform_306644	noncoding	-0.852566	noncoding	377	noncoding	-0.073728	noncoding	NA	clear_noncoding
isoform_129332	noncoding	-1.3732	noncoding	210	noncoding	-0.0004096	noncoding	NA	clear_noncoding
isoform_300314	coding	0.643687	noncoding	242	noncoding	-0.0270336	noncoding	NA	clear_noncoding
isoform_124086	noncoding	-1.34615	noncoding	251	noncoding	-0.0004096	noncoding	NA	clear_noncoding
isoform_160326	noncoding	-1.13113	noncoding	410	noncoding	-0.0344064	noncoding	NA	clear_noncoding
isoform_10277	noncoding	-1.16938	noncoding	263	noncoding	-0.0049152	noncoding	NA	clear_noncoding
isoform_131721	noncoding	-1.23956	noncoding	239	noncoding	-0.0004096	noncoding	NA	clear_noncoding
isoform_228978	noncoding	-1.23856	noncoding	320	noncoding	-0.08192	noncoding	NA	clear_noncoding
isoform_334924	noncoding	-1.20277	noncoding	212	noncoding	-0.0004096	noncoding	NA	clear_noncoding
isoform_141007	coding	0.904013	noncoding	309	coding	0.345	noncoding	NA	unclear
isoform_345969	noncoding	-1.18858	noncoding	323	noncoding	-0.0004096	noncoding	NA	clear_noncoding
isoform_274156	noncoding	-1.30884	noncoding	227	noncoding	-0.012288	noncoding	NA	clear_noncoding
isoform_48769	noncoding	-1.28366	noncoding	389.5	noncoding	-0.0004096	noncoding	NA	clear_noncoding
isoform_351344	noncoding	-0.589086	noncoding	467	coding	0.014	coding	3.5e-13	unclear
isoform_213100	noncoding	-1.25113	noncoding	297.5	noncoding	-0.0503808	noncoding	NA	clear_noncoding
isoform_109783	noncoding	-0.584356	noncoding	452	coding	0.265	coding	1.3e-29	unclear
isoform_150298	noncoding	-0.987112	noncoding	297	noncoding	-0.0376832	noncoding	NA	clear_noncoding
isoform_259553	noncoding	-0.990312	noncoding	225	noncoding	-0.203571	noncoding	NA	clear_noncoding
isoform_283768	noncoding	-1.20541	noncoding	365	noncoding	-0.0012288	noncoding	NA	clear_noncoding
isoform_105188	noncoding	-0.772382	noncoding	359	coding	0.369	noncoding	NA	clear_noncoding
isoform_204676	noncoding	-1.2432	noncoding	317	noncoding	-0.0004096	noncoding	NA	clear_noncoding
isoform_263798	coding	0.471958	noncoding	323	coding	0.089	noncoding	NA	unclear
isoform_241800	noncoding	-1.09753	noncoding	285.5	noncoding	-0.0004096	noncoding	NA	clear_noncoding
isoform_203155	noncoding	-0.993337	noncoding	394	noncoding	-0.049152	noncoding	NA	clear_noncoding
isoform_341181	noncoding	-1.13588	noncoding	281	noncoding	-0.0659456	noncoding	NA	clear_noncoding
isoform_86590	noncoding	-1.15866	noncoding	341	noncoding	-0.0221184	noncoding	NA	clear_noncoding
isoform_140574	noncoding	-1.21468	noncoding	272	noncoding	-0.0049152	noncoding	NA	clear_noncoding
isoform_150610	noncoding	-0.913671	noncoding	458	noncoding	-0.0180224	noncoding	NA	clear_noncoding
isoform_65229	noncoding	-1.26601	noncoding	347.5	noncoding	-0.008192	noncoding	NA	clear_noncoding
isoform_349660	noncoding	-1.41381	noncoding	228	noncoding	-0.22528	noncoding	NA	clear_noncoding
isoform_344419	noncoding	-1.43376	noncoding	368	noncoding	-0.0004096	noncoding	NA	clear_noncoding
isoform_117767	noncoding	-1.04665	noncoding	395	noncoding	-0.0176128	noncoding	NA	clear_noncoding
isoform_208893	noncoding	-0.953078	noncoding	308	noncoding	-0.036864	noncoding	NA	clear_noncoding
isoform_111375	noncoding	-1.13213	noncoding	307	noncoding	-0.14336	noncoding	NA	clear_noncoding
isoform_110697	noncoding	-0.994712	noncoding	294.5	noncoding	-0.098304	noncoding	NA	clear_noncoding
isoform_294217	noncoding	-1.07882	noncoding	254	noncoding	-0.0004096	noncoding	NA	clear_noncoding
isoform_288519	noncoding	-1.13401	noncoding	283	noncoding	-0.032768	noncoding	NA	clear_noncoding
isoform_99925	noncoding	-0.973664	noncoding	411.5	coding	0.105	noncoding	NA	clear_noncoding
isoform_217845	noncoding	-1.08459	noncoding	352	noncoding	-0.151552	noncoding	NA	clear_noncoding
isoform_115151	coding	2.19993	noncoding	470	coding	0.37	coding	1.3e-28	clear_coding
isoform_268311	noncoding	-0.697313	noncoding	383	noncoding	-0.016384	noncoding	NA	clear_noncoding
isoform_189528	noncoding	-1.19698	noncoding	296	noncoding	-0.004096	noncoding	NA	clear_noncoding
isoform_271495	noncoding	-0.984631	noncoding	272.5	noncoding	-0.077824	noncoding	NA	clear_noncoding
isoform_218423	noncoding	-1.08925	noncoding	248	coding	0.035	noncoding	NA	clear_noncoding
isoform_314924	noncoding	-1.21516	noncoding	272	noncoding	-0.0004096	noncoding	NA	clear_noncoding
isoform_176615	noncoding	-0.784927	noncoding	284	coding	0.145	noncoding	NA	clear_noncoding
isoform_155403	noncoding	-1.0889	noncoding	374	noncoding	-0.018432	noncoding	NA	clear_noncoding
isoform_339491	coding	3.71047	noncoding	266	coding	0.095	noncoding	NA	unclear
isoform_148910	noncoding	-0.94366	noncoding	439.5	noncoding	-0.02048	noncoding	NA	clear_noncoding
isoform_226674	noncoding	-0.967316	noncoding	458	noncoding	-0.02048	noncoding	NA	clear_noncoding
isoform_218640	noncoding	-0.957527	noncoding	287	noncoding	-0.126976	noncoding	NA	clear_noncoding
isoform_117365	noncoding	-1.12074	noncoding	278	noncoding	-0.0004096	noncoding	NA	clear_noncoding
isoform_231649	noncoding	-1.25192	noncoding	169	noncoding	-0.0004096	noncoding	NA	clear_noncoding
isoform_127186	noncoding	-1.14101	noncoding	219.5	noncoding	-0.0004096	noncoding	NA	clear_noncoding
isoform_113768	noncoding	-0.0593055	noncoding	377	noncoding	-0.024576	noncoding	NA	clear_noncoding
isoform_165521	noncoding	-1.18955	noncoding	329	noncoding	-0.0004096	noncoding	NA	clear_noncoding
isoform_177002	noncoding	-1.04431	noncoding	359	noncoding	-0.008192	noncoding	NA	clear_noncoding
isoform_104500	noncoding	-0.852201	noncoding	268	noncoding	-0.043008	noncoding	NA	clear_noncoding
isoform_120058	noncoding	-1.01639	noncoding	341.5	noncoding	-0.0172032	noncoding	NA	clear_noncoding
isoform_322050	noncoding	-1.42388	noncoding	287	noncoding	-0.0004096	noncoding	NA	clear_noncoding
isoform_289215	noncoding	-1.4311	noncoding	212	noncoding	-0.024576	noncoding	NA	clear_noncoding
isoform_309082	coding	0.801899	noncoding	419	noncoding	-0.0847872	noncoding	NA	clear_noncoding
isoform_334412	noncoding	-1.0249	noncoding	386	noncoding	-0.049152	noncoding	NA	clear_noncoding
isoform_72567	coding	0.352809	noncoding	449	noncoding	-0.0262144	noncoding	NA	clear_noncoding
isoform_119699	noncoding	-0.381986	noncoding	381	noncoding	-0.02048	noncoding	NA	clear_noncoding
isoform_201237	noncoding	-1.18999	noncoding	287	noncoding	-0.0004096	noncoding	NA	clear_noncoding
isoform_127288	noncoding	-0.317735	noncoding	287.5	noncoding	-0.045056	noncoding	NA	clear_noncoding
isoform_154116	noncoding	-1.48573	noncoding	400	noncoding	-0.0299008	noncoding	NA	clear_noncoding
isoform_224026	noncoding	-1.23968	noncoding	242.5	noncoding	-0.0729088	noncoding	NA	clear_noncoding
isoform_244902	noncoding	-1.30269	noncoding	281	coding	0.021	noncoding	NA	clear_noncoding
isoform_280158	noncoding	-0.930355	noncoding	431	noncoding	-0.0405504	noncoding	NA	clear_noncoding
isoform_307271	noncoding	-1.24625	noncoding	317	noncoding	-0.057344	noncoding	NA	clear_noncoding
isoform_280608	noncoding	-1.23472	noncoding	287	noncoding	-0.06144	noncoding	NA	clear_noncoding
isoform_122316	noncoding	-1.263	noncoding	274	noncoding	-0.0004096	noncoding	NA	clear_noncoding
isoform_299292	noncoding	-0.975501	noncoding	381	noncoding	-0.0290816	noncoding	NA	clear_noncoding
isoform_323778	noncoding	-0.93397	coding	601	coding	0.129	noncoding	NA	unclear
isoform_204089	noncoding	-1.1831	noncoding	230	coding	0.01	noncoding	NA	clear_noncoding
isoform_207754	noncoding	-1.1388	noncoding	316	noncoding	-0.065536	noncoding	NA	clear_noncoding
isoform_293016	noncoding	-1.31012	noncoding	360.5	noncoding	-0.0290816	noncoding	NA	clear_noncoding
isoform_164564	noncoding	-1.23928	noncoding	307	noncoding	-0.065536	noncoding	NA	clear_noncoding
isoform_277735	noncoding	-1.15807	noncoding	224	noncoding	-0.101581	noncoding	NA	clear_noncoding
isoform_192304	noncoding	-1.17541	noncoding	277.5	coding	0.105	noncoding	NA	clear_noncoding
isoform_98185	noncoding	-0.907423	noncoding	299	noncoding	-0.0507904	noncoding	NA	clear_noncoding
isoform_203649	noncoding	-1.09056	noncoding	428	noncoding	-0.0376832	noncoding	NA	clear_noncoding
isoform_123990	noncoding	-1.33107	noncoding	290	noncoding	-0.110592	noncoding	NA	clear_noncoding
isoform_174943	noncoding	-1.21558	noncoding	303.5	coding	0.104	noncoding	NA	clear_noncoding
isoform_93585	coding	0.934642	noncoding	234.5	noncoding	-0.08192	noncoding	NA	clear_noncoding
isoform_145299	noncoding	-1.21188	noncoding	214	noncoding	-0.0004096	noncoding	NA	clear_noncoding
isoform_101118	noncoding	-1.10144	noncoding	240.5	noncoding	-0.036864	noncoding	NA	clear_noncoding
isoform_203369	noncoding	-1.33803	noncoding	257	noncoding	-0.0475136	noncoding	NA	clear_noncoding
isoform_125498	noncoding	-1.21227	noncoding	327	noncoding	-0.104858	noncoding	NA	clear_noncoding
isoform_326289	noncoding	-1.17715	noncoding	293	noncoding	-0.073728	noncoding	NA	clear_noncoding
isoform_211820	noncoding	-0.84366	noncoding	323	noncoding	-0.032768	noncoding	NA	clear_noncoding
isoform_226425	noncoding	-1.21316	noncoding	278	coding	0.001	noncoding	NA	clear_noncoding
isoform_135410	noncoding	-1.35735	noncoding	281	noncoding	-0.012288	noncoding	NA	clear_noncoding
isoform_126844	noncoding	-1.03624	noncoding	254	noncoding	-0.0004096	noncoding	NA	clear_noncoding
isoform_218444	noncoding	-0.818642	noncoding	449	coding	0.085	noncoding	NA	clear_noncoding
isoform_164772	noncoding	-0.323644	noncoding	455	noncoding	-0.0352256	noncoding	NA	clear_noncoding
isoform_100731	noncoding	-1.22471	noncoding	303	noncoding	-0.0606208	noncoding	NA	clear_noncoding
isoform_273017	noncoding	-1.45433	noncoding	477.5	coding	0.168	noncoding	NA	clear_noncoding
isoform_242039	noncoding	-1.2489	noncoding	200.5	noncoding	-0.0004096	noncoding	NA	clear_noncoding
isoform_257600	noncoding	-1.01795	noncoding	302	noncoding	-0.0086016	noncoding	NA	clear_noncoding
isoform_242477	noncoding	-1.16481	noncoding	295	noncoding	-0.114688	noncoding	NA	clear_noncoding
isoform_129749	noncoding	-1.01347	noncoding	266	noncoding	-0.0004096	noncoding	NA	clear_noncoding
isoform_125096	noncoding	-0.180053	noncoding	482	coding	0.387	coding	3e-08	unclear
isoform_242091	noncoding	-1.20878	noncoding	383	coding	0.059	noncoding	NA	clear_noncoding
isoform_123379	noncoding	-1.10813	noncoding	215	noncoding	-0.0831488	noncoding	NA	clear_noncoding
isoform_346500	noncoding	-1.05688	noncoding	434	noncoding	-0.012288	noncoding	NA	clear_noncoding
isoform_125399	noncoding	-1.06462	noncoding	454	coding	0.381	noncoding	NA	clear_noncoding
isoform_247671	noncoding	-0.837351	noncoding	284	noncoding	-0.0585728	noncoding	NA	clear_noncoding
isoform_181544	noncoding	-1.03403	noncoding	326	noncoding	-0.028672	noncoding	NA	clear_noncoding
isoform_57437	noncoding	-1.06033	noncoding	341	noncoding	-0.086016	noncoding	NA	clear_noncoding
isoform_167649	noncoding	-1.18614	noncoding	465.5	noncoding	-0.004096	noncoding	NA	clear_noncoding
isoform_89591	noncoding	-0.979266	noncoding	464	coding	0.039	coding	7.8e-07	unclear
isoform_287256	coding	1.01632	noncoding	257	noncoding	-0.028672	noncoding	NA	clear_noncoding
isoform_154946	noncoding	-1.22846	noncoding	301	noncoding	-0.043008	noncoding	NA	clear_noncoding
isoform_152957	noncoding	-1.20998	noncoding	373	noncoding	-0.028672	coding	3.3e-22	clear_noncoding
isoform_313573	noncoding	-1.29363	noncoding	237	noncoding	-0.036864	noncoding	NA	clear_noncoding
isoform_177281	coding	0.0128443	coding	838	coding	0.337	noncoding	NA	clear_coding
isoform_306260	noncoding	-0.897477	noncoding	248.5	coding	0.309	noncoding	NA	clear_noncoding
isoform_247942	noncoding	-1.28487	noncoding	258	noncoding	-0.0004096	noncoding	NA	clear_noncoding
isoform_205992	noncoding	-0.967959	noncoding	273.5	noncoding	-0.0004096	noncoding	NA	clear_noncoding
isoform_257824	noncoding	-0.244968	noncoding	292	noncoding	-0.0110592	noncoding	NA	clear_noncoding
isoform_264696	coding	0.660981	noncoding	365	noncoding	-0.02048	noncoding	NA	clear_noncoding
isoform_329555	noncoding	-0.906529	noncoding	269	noncoding	-0.008192	noncoding	NA	clear_noncoding
isoform_199307	noncoding	-0.68766	noncoding	332	coding	0.083	noncoding	NA	clear_noncoding
isoform_291499	noncoding	-1.25391	noncoding	239	noncoding	-0.0004096	noncoding	NA	clear_noncoding
isoform_336905	noncoding	-1.05119	noncoding	287	noncoding	-0.08192	noncoding	NA	clear_noncoding
isoform_122370	noncoding	-0.770293	noncoding	338.5	noncoding	-0.0094208	noncoding	NA	clear_noncoding
isoform_230150	coding	1.4204	noncoding	292	noncoding	-0.06144	coding	1.1e-05	unclear
isoform_249668	noncoding	-1.37625	noncoding	248	noncoding	-0.02048	noncoding	NA	clear_noncoding
isoform_242141	noncoding	-1.52865	noncoding	278	noncoding	-0.0004096	noncoding	NA	clear_noncoding
isoform_211637	noncoding	-1.08212	noncoding	293.5	coding	0.061	noncoding	NA	clear_noncoding
isoform_105190	noncoding	-0.605329	noncoding	415	noncoding	-0.0049152	noncoding	NA	clear_noncoding
isoform_157398	noncoding	-1.21731	noncoding	287	coding	0.092	noncoding	NA	clear_noncoding
isoform_252002	noncoding	-1.03207	noncoding	282	coding	0.09	noncoding	NA	clear_noncoding
isoform_300819	noncoding	-1.05561	noncoding	290	noncoding	-0.008192	noncoding	NA	clear_noncoding
isoform_335665	noncoding	-0.625176	noncoding	305.5	coding	0.11	noncoding	NA	clear_noncoding
isoform_223984	noncoding	-1.21545	noncoding	218	noncoding	-0.0004096	noncoding	NA	clear_noncoding
isoform_169605	noncoding	-0.975726	noncoding	248	noncoding	-0.0221184	noncoding	NA	clear_noncoding
isoform_299959	noncoding	-0.757054	noncoding	287	noncoding	-0.0528384	noncoding	NA	clear_noncoding
isoform_151356	noncoding	-1.30529	coding	782	noncoding	-0.036864	noncoding	NA	clear_noncoding
isoform_169937	noncoding	-0.871756	noncoding	296	noncoding	-0.0729088	noncoding	NA	clear_noncoding
isoform_330557	noncoding	-1.10405	noncoding	464	noncoding	-0.0114688	noncoding	NA	clear_noncoding
isoform_352060	noncoding	-1.23958	noncoding	338	noncoding	-0.004096	noncoding	NA	clear_noncoding
isoform_207745	noncoding	-1.12103	noncoding	305	noncoding	-0.053248	noncoding	NA	clear_noncoding
isoform_125257	coding	1.28606	noncoding	371	coding	0.104	noncoding	NA	unclear
isoform_238408	noncoding	-0.755271	noncoding	352	coding	0.01	noncoding	NA	clear_noncoding
isoform_91036	noncoding	-1.21107	noncoding	227	noncoding	-0.126566	noncoding	NA	clear_noncoding
isoform_178114	noncoding	-1.22067	noncoding	214.5	noncoding	-0.012288	noncoding	NA	clear_noncoding
isoform_222878	noncoding	-1.08142	noncoding	365	noncoding	-0.067584	noncoding	NA	clear_noncoding
isoform_228902	noncoding	-1.12828	noncoding	237	noncoding	-0.0352256	noncoding	NA	clear_noncoding
isoform_300789	noncoding	-1.18364	noncoding	223	noncoding	-0.0139264	noncoding	NA	clear_noncoding
isoform_120208	noncoding	-1.05938	noncoding	251	noncoding	-0.032768	noncoding	NA	clear_noncoding
isoform_343684	noncoding	-0.577581	noncoding	389	noncoding	-0.0208896	noncoding	NA	clear_noncoding
isoform_147678	noncoding	-1.29076	noncoding	196	noncoding	-0.053248	noncoding	NA	clear_noncoding
isoform_208115	noncoding	-1.08614	noncoding	311	coding	0.128	noncoding	NA	clear_noncoding
isoform_236895	noncoding	-1.27646	noncoding	257	noncoding	-0.057344	noncoding	NA	clear_noncoding
isoform_282948	noncoding	-0.773914	noncoding	440.5	coding	0.121	noncoding	NA	clear_noncoding
isoform_158409	noncoding	-1.01197	noncoding	386	noncoding	-0.2048	noncoding	NA	clear_noncoding
isoform_190254	noncoding	-1.1235	noncoding	263	noncoding	-0.057344	noncoding	NA	clear_noncoding
isoform_121608	noncoding	-0.830461	noncoding	438	noncoding	-0.0004096	noncoding	NA	clear_noncoding
isoform_168593	coding	1.91112	noncoding	362	noncoding	-0.0602112	noncoding	NA	clear_noncoding
isoform_128070	noncoding	-1.29579	noncoding	245	noncoding	-0.0004096	noncoding	NA	clear_noncoding
isoform_113616	noncoding	-0.515155	noncoding	491	coding	0.42	noncoding	NA	clear_noncoding
isoform_225790	noncoding	-1.06472	noncoding	291.5	noncoding	-0.237568	noncoding	NA	clear_noncoding
isoform_282439	noncoding	-1.22775	noncoding	322	noncoding	-0.0004096	noncoding	NA	clear_noncoding
isoform_275440	noncoding	-1.10554	noncoding	260	noncoding	-0.0004096	noncoding	NA	clear_noncoding
isoform_100934	noncoding	-1.12679	noncoding	293	noncoding	-0.0131072	noncoding	NA	clear_noncoding
isoform_118859	noncoding	-1.22579	noncoding	280	noncoding	-0.077824	noncoding	NA	clear_noncoding
isoform_104692	coding	0.924312	noncoding	354	noncoding	-0.0282624	noncoding	NA	clear_noncoding
isoform_267272	noncoding	-1.0894	noncoding	278.5	noncoding	-0.139264	noncoding	NA	clear_noncoding
isoform_199138	noncoding	-1.2209	noncoding	307	noncoding	-0.147046	noncoding	NA	clear_noncoding
isoform_315004	noncoding	-1.01111	noncoding	308	noncoding	-0.1024	noncoding	NA	clear_noncoding
isoform_82337	noncoding	-0.0240623	noncoding	275	noncoding	-0.08192	noncoding	NA	clear_noncoding
isoform_98282	noncoding	-1.12664	noncoding	431	noncoding	-0.012288	noncoding	NA	clear_noncoding
isoform_349400	noncoding	-0.508776	noncoding	245	noncoding	-0.251085	noncoding	NA	clear_noncoding
isoform_114231	noncoding	-1.14023	noncoding	338.5	noncoding	-0.0802816	coding	1.1e-11	clear_noncoding
isoform_181557	noncoding	-1.19231	noncoding	236	noncoding	-0.0004096	noncoding	NA	clear_noncoding
isoform_134106	noncoding	-1.12582	noncoding	342.5	noncoding	-0.0004096	noncoding	NA	clear_noncoding
isoform_272556	noncoding	-1.10833	noncoding	260.5	noncoding	-0.110592	noncoding	NA	clear_noncoding
isoform_98519	noncoding	-0.685742	noncoding	428	coding	0.178	noncoding	NA	clear_noncoding
isoform_104286	noncoding	-1.10835	noncoding	356	noncoding	-0.02048	noncoding	NA	clear_noncoding
isoform_149922	noncoding	-1.19895	noncoding	266	noncoding	-0.0004096	noncoding	NA	clear_noncoding
isoform_80818	noncoding	-0.856356	noncoding	278	noncoding	-0.188416	noncoding	NA	clear_noncoding
isoform_112986	noncoding	-1.40029	noncoding	251	noncoding	-0.126566	noncoding	NA	clear_noncoding
isoform_132669	noncoding	-1.25315	noncoding	240.5	noncoding	-0.0004096	noncoding	NA	clear_noncoding
isoform_315484	noncoding	-1.17068	noncoding	240	noncoding	-0.0004096	noncoding	NA	clear_noncoding
isoform_108337	noncoding	-0.860313	noncoding	422	noncoding	-0.012288	coding	5.9e-07	clear_noncoding
isoform_159412	noncoding	-0.749915	noncoding	372	noncoding	-0.106496	noncoding	NA	clear_noncoding
isoform_213776	noncoding	-1.05849	noncoding	311	noncoding	-0.0294912	noncoding	NA	clear_noncoding
isoform_146763	noncoding	-1.20687	noncoding	296	noncoding	-0.135168	noncoding	NA	clear_noncoding
isoform_127594	noncoding	-0.565661	noncoding	224	noncoding	-0.0438272	noncoding	NA	clear_noncoding
isoform_279320	noncoding	-0.974565	noncoding	278	coding	0.078	noncoding	NA	clear_noncoding
isoform_129791	noncoding	-0.848561	noncoding	364	noncoding	-0.06144	noncoding	NA	clear_noncoding
isoform_127810	noncoding	-1.05553	noncoding	212	noncoding	-0.131072	noncoding	NA	clear_noncoding
isoform_178379	noncoding	-0.172104	noncoding	296	noncoding	-0.0253952	noncoding	NA	clear_noncoding
isoform_244132	noncoding	-0.975034	noncoding	309	noncoding	-0.110592	noncoding	NA	clear_noncoding
isoform_142617	noncoding	-0.764971	noncoding	377	noncoding	-0.0765952	noncoding	NA	clear_noncoding
isoform_181811	noncoding	-1.07243	noncoding	225	noncoding	-0.0073728	noncoding	NA	clear_noncoding
isoform_241490	noncoding	-1.21738	noncoding	257	noncoding	-0.0004096	noncoding	NA	clear_noncoding
isoform_123474	noncoding	-1.4227	noncoding	236	noncoding	-0.02048	noncoding	NA	clear_noncoding
isoform_303188	noncoding	-1.02434	noncoding	374	coding	0.051	noncoding	NA	clear_noncoding
isoform_191821	noncoding	-1.23675	noncoding	327.5	noncoding	-0.0094208	noncoding	NA	clear_noncoding
isoform_282293	noncoding	-0.977699	noncoding	292.5	noncoding	-0.008192	noncoding	NA	clear_noncoding
isoform_212168	noncoding	-1.25895	noncoding	112	noncoding	-0.0323584	noncoding	NA	clear_noncoding
isoform_74142	noncoding	-0.355606	noncoding	218	noncoding	-0.004096	noncoding	NA	clear_noncoding
isoform_130480	noncoding	-1.0925	noncoding	258.5	noncoding	-0.0004096	noncoding	NA	clear_noncoding
isoform_257491	noncoding	-1.13452	noncoding	413	noncoding	-0.0397312	noncoding	NA	clear_noncoding
isoform_217679	coding	1.39194	noncoding	443	noncoding	-0.045056	coding	1.4e-12	unclear
isoform_274004	noncoding	-1.18056	noncoding	278	coding	0.171	noncoding	NA	clear_noncoding
isoform_131997	noncoding	-0.714763	noncoding	269.5	noncoding	-0.0004096	noncoding	NA	clear_noncoding
isoform_112234	noncoding	-0.980514	noncoding	272	coding	0.249	noncoding	NA	clear_noncoding
isoform_125928	noncoding	-0.580121	noncoding	392	noncoding	-0.119194	noncoding	NA	clear_noncoding
isoform_255935	noncoding	-1.39145	noncoding	245	noncoding	-0.0004096	noncoding	NA	clear_noncoding
isoform_129534	noncoding	-0.922705	noncoding	297	noncoding	-0.03072	noncoding	NA	clear_noncoding
isoform_329688	noncoding	-1.02149	noncoding	211	coding	0.068	noncoding	NA	clear_noncoding
isoform_146340	noncoding	-0.958364	noncoding	383	noncoding	-0.0004096	noncoding	NA	clear_noncoding
isoform_303709	noncoding	-0.752741	noncoding	321	noncoding	-0.0397312	noncoding	NA	clear_noncoding
isoform_319739	noncoding	-0.940827	noncoding	332	noncoding	-0.004096	noncoding	NA	clear_noncoding
isoform_108984	noncoding	-0.82096	noncoding	404	noncoding	-0.0987136	coding	1e-10	clear_noncoding
isoform_149088	noncoding	-1.18021	noncoding	385.5	noncoding	-0.0004096	noncoding	NA	clear_noncoding
isoform_201134	noncoding	-0.577173	noncoding	394.5	noncoding	-0.016384	coding	7e-15	clear_noncoding
isoform_179534	noncoding	-1.44392	noncoding	239	noncoding	-0.110592	noncoding	NA	clear_noncoding
isoform_353151	noncoding	-1.06381	noncoding	311	noncoding	-0.094208	noncoding	NA	clear_noncoding
isoform_336578	noncoding	-1.09981	noncoding	209	noncoding	-0.0434176	noncoding	NA	clear_noncoding
isoform_277263	noncoding	-1.21927	noncoding	407	noncoding	-0.172032	noncoding	NA	clear_noncoding
isoform_219530	noncoding	-1.34575	noncoding	230	noncoding	-0.0004096	noncoding	NA	clear_noncoding
isoform_238316	coding	0.266868	noncoding	296	noncoding	-0.226918	coding	5.2e-12	unclear
isoform_97514	noncoding	-1.16128	noncoding	428	noncoding	-0.0282624	noncoding	NA	clear_noncoding
isoform_107348	noncoding	-1.10844	noncoding	362	noncoding	-0.004096	noncoding	NA	clear_noncoding
isoform_293515	noncoding	-0.986442	noncoding	341	noncoding	-0.069632	noncoding	NA	clear_noncoding
isoform_117507	noncoding	-1.14681	noncoding	380	noncoding	-0.004096	noncoding	NA	clear_noncoding
isoform_325374	noncoding	-1.12157	noncoding	320	noncoding	-0.114688	noncoding	NA	clear_noncoding
isoform_252693	noncoding	-1.1975	noncoding	462	noncoding	-0.016384	noncoding	NA	clear_noncoding
isoform_226512	noncoding	-1.1943	noncoding	323	noncoding	-3.87072	noncoding	NA	clear_noncoding
isoform_155948	noncoding	-1.34163	noncoding	395	coding	0.027	noncoding	NA	clear_noncoding
isoform_243762	noncoding	-1.20538	noncoding	261.5	noncoding	-0.032768	noncoding	NA	clear_noncoding
isoform_258374	noncoding	-0.152031	noncoding	251	coding	0.035	noncoding	NA	clear_noncoding
isoform_158545	noncoding	-0.992408	noncoding	401	noncoding	-0.02048	noncoding	NA	clear_noncoding
isoform_100457	coding	0.670516	noncoding	323	noncoding	-0.0118784	noncoding	NA	clear_noncoding
isoform_219637	noncoding	-0.907236	noncoding	303	noncoding	-0.069632	noncoding	NA	clear_noncoding
isoform_184319	noncoding	-0.81199	noncoding	425	noncoding	-0.172032	noncoding	NA	clear_noncoding
isoform_153077	noncoding	-0.991461	noncoding	321.5	noncoding	-0.138854	noncoding	NA	clear_noncoding
isoform_146572	coding	0.407152	noncoding	353	noncoding	-0.0004096	coding	7.8e-15	unclear
isoform_180823	noncoding	-1.0634	noncoding	322	noncoding	-0.094208	noncoding	NA	clear_noncoding
isoform_311620	noncoding	-1.11754	noncoding	269	coding	0.162	noncoding	NA	clear_noncoding
isoform_74522	noncoding	-0.598513	noncoding	323	noncoding	-0.0045056	noncoding	NA	clear_noncoding
isoform_313666	noncoding	-1.3503	noncoding	305	noncoding	-0.0004096	noncoding	NA	clear_noncoding
isoform_197465	noncoding	-1.29019	noncoding	283.5	noncoding	-0.172032	noncoding	NA	clear_noncoding
isoform_111297	noncoding	-1.00716	noncoding	338	noncoding	-0.208486	noncoding	NA	clear_noncoding
isoform_260239	noncoding	-1.32768	noncoding	266	noncoding	-0.0045056	noncoding	NA	clear_noncoding
isoform_311643	noncoding	-1.23894	noncoding	402.5	coding	0.191	noncoding	NA	clear_noncoding
isoform_213220	noncoding	-0.992671	noncoding	311	noncoding	-0.057344	noncoding	NA	clear_noncoding
isoform_211444	noncoding	-1.30702	noncoding	305	noncoding	-0.0004096	noncoding	NA	clear_noncoding
isoform_154763	noncoding	-1.28625	noncoding	248	noncoding	-0.0004096	noncoding	NA	clear_noncoding
isoform_266290	noncoding	-0.94408	noncoding	425	noncoding	-0.0004096	noncoding	NA	clear_noncoding
isoform_230950	noncoding	-1.03995	noncoding	249.5	noncoding	-0.0274432	noncoding	NA	clear_noncoding
isoform_105814	noncoding	-1.14713	noncoding	350	noncoding	-0.0925696	noncoding	NA	clear_noncoding
isoform_313120	noncoding	-1.13599	noncoding	357	coding	0.086	noncoding	NA	clear_noncoding
isoform_191026	noncoding	-1.18838	coding	673	noncoding	-0.0176128	noncoding	NA	clear_noncoding
isoform_166122	noncoding	-0.978275	noncoding	276.5	coding	0.05	noncoding	NA	clear_noncoding
isoform_329649	coding	0.226255	noncoding	248	noncoding	-0.0126976	noncoding	NA	clear_noncoding
isoform_113334	noncoding	-1.17648	noncoding	212	noncoding	-0.0094208	noncoding	NA	clear_noncoding
isoform_128169	noncoding	-1.13407	noncoding	308	noncoding	-0.0004096	noncoding	NA	clear_noncoding
isoform_324530	noncoding	-1.38675	noncoding	386	noncoding	-0.110592	noncoding	NA	clear_noncoding
isoform_185741	noncoding	-1.17754	noncoding	249	coding	0.059	noncoding	NA	clear_noncoding
isoform_332757	noncoding	-1.17038	noncoding	278	noncoding	-0.0004096	noncoding	NA	clear_noncoding
isoform_299214	noncoding	-1.08829	noncoding	377	noncoding	-0.024576	noncoding	NA	clear_noncoding
isoform_239648	noncoding	-0.927149	noncoding	309.5	noncoding	-0.0004096	noncoding	NA	clear_noncoding
isoform_61095	noncoding	-1.21422	noncoding	260	noncoding	-0.0421888	noncoding	NA	clear_noncoding
isoform_333247	noncoding	-1.11979	noncoding	275	noncoding	-0.0704512	noncoding	NA	clear_noncoding
isoform_348018	noncoding	-1.19457	noncoding	377.5	noncoding	-0.0049152	noncoding	NA	clear_noncoding
isoform_149405	noncoding	-1.14194	noncoding	269	noncoding	-0.0004096	noncoding	NA	clear_noncoding
isoform_334075	noncoding	-1.32668	noncoding	241	noncoding	-0.06144	noncoding	NA	clear_noncoding
isoform_122430	noncoding	-0.994403	noncoding	221	noncoding	-0.0004096	noncoding	NA	clear_noncoding
isoform_211640	noncoding	-1.20088	noncoding	260	noncoding	-0.111002	noncoding	NA	clear_noncoding
isoform_265490	noncoding	-0.953688	noncoding	332	noncoding	-0.008192	noncoding	NA	clear_noncoding
isoform_121367	coding	0.719881	noncoding	301	coding	0.537	noncoding	NA	unclear
isoform_285039	noncoding	-0.905094	noncoding	202	noncoding	-0.659456	noncoding	NA	clear_noncoding
isoform_315978	noncoding	-1.52184	noncoding	242	noncoding	-0.0004096	noncoding	NA	clear_noncoding
isoform_173398	noncoding	-0.986334	noncoding	377	noncoding	-0.0475136	noncoding	NA	clear_noncoding
isoform_107896	noncoding	-1.22156	noncoding	368	noncoding	-0.0188416	noncoding	NA	clear_noncoding
isoform_121694	coding	1.96571	noncoding	218	coding	0.16	noncoding	NA	unclear
isoform_206961	noncoding	-0.922383	noncoding	350	noncoding	-0.004096	noncoding	NA	clear_noncoding
isoform_303636	noncoding	-1.01594	noncoding	359.5	coding	0.297	noncoding	NA	clear_noncoding
isoform_242922	noncoding	-1.21436	noncoding	432	noncoding	-0.278528	noncoding	NA	clear_noncoding
isoform_113903	coding	0.939326	noncoding	438	coding	0.014	noncoding	NA	unclear
isoform_329712	noncoding	-1.14008	noncoding	323	noncoding	-0.0028672	noncoding	NA	clear_noncoding
isoform_236656	noncoding	-1.35771	noncoding	491	noncoding	-0.0475136	noncoding	NA	clear_noncoding
isoform_279444	noncoding	-0.629218	noncoding	288	noncoding	-0.108954	noncoding	NA	clear_noncoding
isoform_261545	noncoding	-0.993461	noncoding	286	noncoding	-0.090112	noncoding	NA	clear_noncoding
isoform_307552	noncoding	-0.0198339	noncoding	383	noncoding	-0.0094208	noncoding	NA	clear_noncoding
isoform_124659	noncoding	-1.17398	noncoding	257	noncoding	-0.0004096	noncoding	NA	clear_noncoding
isoform_343829	coding	0.951751	noncoding	306	coding	0.061	noncoding	NA	unclear
[truncated: 120,525 more rows]
